# Supplementary material for: Multi-omics-based subtyping of melanoma suggests distinct immune and targeted therapy strategies
Source: Front Immunol. 2025 Jun 12;16:1601243. doi: 10.3389/fimmu.2025.1601243 (PMC12197953; doi:10.3389/fimmu.2025.1601243)
Supplement: Supplementary Table 1 — Associations between our classification and major clinical risk features, including T stage, pathological stage, mitotic count rate, Clark’s level, and ulceration status. [file Table1.xlsx]

## Sheet: S1
Variables	Level	CS1 (n = 107)	CS2 (n = 164)	CS3 (n = 150)	P-value
Type (%)	Metastatic	82 ( 76.6)	155 ( 94.5)	108 ( 72.0)	<0.001
	Primary Tumor	25 ( 23.4)	9 ( 5.5)	42 ( 28.0)
Age (%)	<=58	60 ( 56.1)	93 ( 56.7)	67 ( 44.7)	0.066
	>58	47 ( 43.9)	71 ( 43.3)	83 ( 55.3)
Sex (%)	Female	35 ( 32.7)	66 ( 40.2)	56 ( 37.3)	0.461
	Male	72 ( 67.3)	98 ( 59.8)	94 ( 62.7)
Pathological stage (%)	Stage I	18 ( 19.4)	39 ( 26.5)	18 ( 13.1)	0.031
	Stage III	31 ( 33.3)	32 ( 21.8)	52 ( 38.0)
	Stage III	38 ( 40.9)	66 ( 44.9)	60 ( 43.8)
	Stage IV	6 ( 6.5)	10 ( 6.8)	7 ( 5.1)
T (%)	T0	6 ( 6.9)	13 ( 9.7)	4 ( 3.1)	<0.001
	T1	6 ( 6.9)	26 ( 19.4)	8 ( 6.2)
	T2	25 ( 28.7)	32 ( 23.9)	18 ( 14.1)
	T3	17 ( 19.5)	36 ( 26.9)	32 ( 25.0)
	T4	33 ( 37.9)	27 ( 20.1)	66 ( 51.6)
N (%)	N0	53 ( 55.2)	79 ( 54.9)	69 ( 51.9)	0.321
	N1	22 ( 22.9)	30 ( 20.8)	19 ( 14.3)
	N2	9 ( 9.4)	18 ( 12.5)	19 ( 14.3)
	N3	12 ( 12.5)	17 ( 11.8)	26 ( 19.5)
M (%)	M0	93 ( 93.9)	143 ( 93.5)	135 ( 94.4)	0.97
	M1	6 ( 6.1)	10 ( 6.5)	8 ( 5.6)
Mitotic (>1) (%)	0	1 ( 3.0)	25 ( 35.2)	9 ( 14.8)	<0.001
	1	32 ( 97.0)	46 ( 64.8)	52 ( 85.2)
Clark's level (%)	I	0 ( 0.0)	0 ( 0.0)	1 ( 1.0)	<0.001
	II	3 ( 4.2)	11 ( 10.1)	3 ( 2.9)
	III	14 ( 19.4)	40 ( 36.7)	18 ( 17.1)
	IV	47 ( 65.3)	48 ( 44.0)	56 ( 53.3)
	V	8 ( 11.1)	10 ( 9.2)	27 ( 25.7)
Ulceration status (%)	NO	31 ( 43.1)	59 ( 62.1)	52 ( 43.0)	0.011
	YES	41 ( 56.9)	36 ( 37.9)	69 ( 57.0)

## Sheet: S2
Gene (Mutated)	TMB	CS1	CS2	CS3	P-value	FDR
A1CF	46 (11%)	9 ( 8.4%)	23 (14.0%)	14 ( 9.3%)	0.279	0.845
A2M	53 (13%)	8 ( 7.5%)	29 (17.7%)	16 (10.7%)	0.036	0.561
A2ML1	52 (12%)	9 ( 8.4%)	26 (15.9%)	17 (11.3%)	0.175	0.775
ABCA12	94 (22%)	24 (22.4%)	38 (23.2%)	32 (21.3%)	0.933	0.983
ABCA13	95 (23%)	16 (15.0%)	43 (26.2%)	36 (24.0%)	0.0748	0.713
ABCA4	71 (17%)	14 (13.1%)	38 (23.2%)	19 (12.7%)	0.0255	0.497
ABCA6	43 (10%)	14 (13.1%)	14 ( 8.5%)	15 (10.0%)	0.478	0.877
ABCA8	55 (13%)	10 ( 9.3%)	23 (14.0%)	22 (14.7%)	0.431	0.871
ABCB1	52 (12%)	6 ( 5.6%)	29 (17.7%)	17 (11.3%)	0.0101	0.454
ABCB11	53 (13%)	11 (10.3%)	21 (12.8%)	21 (14.0%)	0.709	0.94
ABCB5	68 (16%)	18 (16.8%)	28 (17.1%)	22 (14.7%)	0.838	0.957
ABCC3	53 (13%)	15 (14.0%)	21 (12.8%)	17 (11.3%)	0.805	0.948
ABCC6	53 (13%)	14 (13.1%)	24 (14.6%)	15 (10.0%)	0.468	0.875
ABCC9	63 (15%)	12 (11.2%)	25 (15.2%)	26 (17.3%)	0.384	0.871
MYOCD	84 (20%)	22 (20.6%)	40 (24.4%)	22 (14.7%)	0.0922	0.713
LILRB1	46 (11%)	9 ( 8.4%)	19 (11.6%)	18 (12.0%)	0.665	0.94
DNAH17	110 (26%)	28 (26.2%)	42 (25.6%)	40 (26.7%)	0.99	1
ACACA	45 (11%)	8 ( 7.5%)	22 (13.4%)	15 (10.0%)	0.309	0.845
ACACB	46 (11%)	11 (10.3%)	20 (12.2%)	15 (10.0%)	0.816	0.949
ACAN	90 (21%)	19 (17.8%)	40 (24.4%)	31 (20.7%)	0.424	0.871
ACE	44 (10%)	9 ( 8.4%)	18 (11.0%)	17 (11.3%)	0.743	0.94
ACSM2B	58 (14%)	9 ( 8.4%)	22 (13.4%)	27 (18.0%)	0.0864	0.713
ACSS3	43 (10%)	11 (10.3%)	15 ( 9.1%)	17 (11.3%)	0.823	0.95
ADAM18	83 (20%)	19 (17.8%)	39 (23.8%)	25 (16.7%)	0.255	0.829
ADAM2	44 (10%)	12 (11.2%)	17 (10.4%)	15 (10.0%)	0.959	0.989
ADAM28	61 (14%)	11 (10.3%)	29 (17.7%)	21 (14.0%)	0.256	0.829
ADAM29	60 (14%)	11 (10.3%)	26 (15.9%)	23 (15.3%)	0.387	0.871
ADAM7	75 (18%)	16 (15.0%)	37 (22.6%)	22 (14.7%)	0.14	0.741
ADAMDEC1	46 (11%)	7 ( 6.5%)	25 (15.2%)	14 ( 9.3%)	0.0639	0.713
ADAMTS12	59 (14%)	13 (12.1%)	25 (15.2%)	21 (14.0%)	0.781	0.946
ADAMTS16	44 (10%)	9 ( 8.4%)	25 (15.2%)	10 ( 6.7%)	0.0364	0.561
ADAMTS18	80 (19%)	20 (18.7%)	33 (20.1%)	27 (18.0%)	0.902	0.968
ADAMTS19	55 (13%)	14 (13.1%)	21 (12.8%)	20 (13.3%)	1	1
ADAMTS2	56 (13%)	12 (11.2%)	26 (15.9%)	18 (12.0%)	0.484	0.879
ADAMTS20	100 (24%)	18 (16.8%)	48 (29.3%)	34 (22.7%)	0.0587	0.713
ADAMTS7	50 (12%)	12 (11.2%)	17 (10.4%)	21 (14.0%)	0.598	0.909
ADAMTS9	43 (10%)	8 ( 7.5%)	21 (12.8%)	14 ( 9.3%)	0.367	0.871
ADAMTSL1	52 (12%)	13 (12.1%)	18 (11.0%)	21 (14.0%)	0.705	0.94
ADAMTSL3	52 (12%)	11 (10.3%)	19 (11.6%)	22 (14.7%)	0.566	0.907
ADCY10	47 (11%)	10 ( 9.3%)	20 (12.2%)	17 (11.3%)	0.802	0.948
ADCY8	73 (17%)	14 (13.1%)	34 (20.7%)	25 (16.7%)	0.269	0.841
ADH1B	48 (11%)	8 ( 7.5%)	25 (15.2%)	15 (10.0%)	0.126	0.717
ADH1C	46 (11%)	10 ( 9.3%)	21 (12.8%)	15 (10.0%)	0.639	0.93
AGBL1	55 (13%)	12 (11.2%)	25 (15.2%)	18 (12.0%)	0.592	0.909
AHNAK	65 (15%)	16 (15.0%)	27 (16.5%)	22 (14.7%)	0.913	0.972
AHNAK2	98 (23%)	20 (18.7%)	43 (26.2%)	35 (23.3%)	0.368	0.871
AIM1	44 (10%)	11 (10.3%)	14 ( 8.5%)	19 (12.7%)	0.496	0.882
AKAP6	58 (14%)	14 (13.1%)	22 (13.4%)	22 (14.7%)	0.951	0.987
AKAP9	61 (14%)	12 (11.2%)	29 (17.7%)	20 (13.3%)	0.297	0.845
DLG5	45 (11%)	9 ( 8.4%)	18 (11.0%)	18 (12.0%)	0.673	0.94
ALK	61 (14%)	10 ( 9.3%)	22 (13.4%)	29 (19.3%)	0.0788	0.713
ALMS1	71 (17%)	13 (12.1%)	35 (21.3%)	23 (15.3%)	0.13	0.717
ALPK2	80 (19%)	19 (17.8%)	27 (16.5%)	34 (22.7%)	0.358	0.871
ALPK3	46 (11%)	12 (11.2%)	20 (12.2%)	14 ( 9.3%)	0.736	0.94
AMER3	50 (12%)	10 ( 9.3%)	22 (13.4%)	18 (12.0%)	0.61	0.913
ANGPT1	45 (11%)	13 (12.1%)	16 ( 9.8%)	16 (10.7%)	0.829	0.953
ANK1	60 (14%)	16 (15.0%)	27 (16.5%)	17 (11.3%)	0.408	0.871
ANK2	81 (19%)	19 (17.8%)	39 (23.8%)	23 (15.3%)	0.151	0.756
ANK3	158 (38%)	34 (31.8%)	65 (39.6%)	59 (39.3%)	0.361	0.871
ANKHD1	50 (12%)	14 (13.1%)	21 (12.8%)	15 (10.0%)	0.683	0.94
ANKRD11	48 (11%)	11 (10.3%)	19 (11.6%)	18 (12.0%)	0.925	0.979
ANKRD30A	97 (23%)	21 (19.6%)	41 (25.0%)	35 (23.3%)	0.595	0.909
ANO2	55 (13%)	8 ( 7.5%)	25 (15.2%)	22 (14.7%)	0.126	0.717
ANO4	73 (17%)	20 (18.7%)	28 (17.1%)	25 (16.7%)	0.907	0.968
AOX1	44 (10%)	9 ( 8.4%)	18 (11.0%)	17 (11.3%)	0.743	0.94
APC	57 (14%)	11 (10.3%)	26 (15.9%)	20 (13.3%)	0.441	0.871
APOB	137 (32%)	27 (25.2%)	72 (43.9%)	38 (25.3%)	0.000432	0.193
ARAP2	59 (14%)	13 (12.1%)	26 (15.9%)	20 (13.3%)	0.706	0.94
ARHGEF11	43 (10%)	9 ( 8.4%)	18 (11.0%)	16 (10.7%)	0.805	0.948
ARID2	70 (17%)	12 (11.2%)	30 (18.3%)	28 (18.7%)	0.216	0.816
ARMC4	83 (20%)	21 (19.6%)	36 (22.0%)	26 (17.3%)	0.595	0.909
ARPP21	52 (12%)	12 (11.2%)	22 (13.4%)	18 (12.0%)	0.863	0.965
ASH1L	51 (12%)	14 (13.1%)	20 (12.2%)	17 (11.3%)	0.894	0.968
ASPM	48 (11%)	8 ( 7.5%)	24 (14.6%)	16 (10.7%)	0.199	0.794
ASTN1	83 (20%)	16 (15.0%)	36 (22.0%)	31 (20.7%)	0.337	0.869
ASTN2	62 (15%)	12 (11.2%)	28 (17.1%)	22 (14.7%)	0.43	0.871
ASXL3	116 (28%)	24 (22.4%)	57 (34.8%)	35 (23.3%)	0.0337	0.543
ATG2A	43 (10%)	11 (10.3%)	18 (11.0%)	14 ( 9.3%)	0.898	0.968
ATP10B	48 (11%)	8 ( 7.5%)	22 (13.4%)	18 (12.0%)	0.311	0.845
ATP10D	50 (12%)	13 (12.1%)	19 (11.6%)	18 (12.0%)	1	1
ATP13A4	48 (11%)	11 (10.3%)	20 (12.2%)	17 (11.3%)	0.889	0.968
ATP13A5	63 (15%)	13 (12.1%)	29 (17.7%)	21 (14.0%)	0.45	0.871
ATP2B2	48 (11%)	12 (11.2%)	19 (11.6%)	17 (11.3%)	1	1
ATP8B4	57 (14%)	14 (13.1%)	28 (17.1%)	15 (10.0%)	0.199	0.794
ATR	49 (12%)	12 (11.2%)	21 (12.8%)	16 (10.7%)	0.841	0.957
ATRNL1	46 (11%)	11 (10.3%)	16 ( 9.8%)	19 (12.7%)	0.707	0.94
AXDND1	48 (11%)	12 (11.2%)	20 (12.2%)	16 (10.7%)	0.907	0.968
BAI3	93 (22%)	25 (23.4%)	40 (24.4%)	28 (18.7%)	0.438	0.871
BCLAF1	76 (18%)	15 (14.0%)	33 (20.1%)	28 (18.7%)	0.432	0.871
BIRC6	75 (18%)	14 (13.1%)	32 (19.5%)	29 (19.3%)	0.34	0.869
BMP5	47 (11%)	16 (15.0%)	20 (12.2%)	11 ( 7.3%)	0.136	0.741
BMPER	49 (12%)	15 (14.0%)	19 (11.6%)	15 (10.0%)	0.593	0.909
BPTF	47 (11%)	11 (10.3%)	25 (15.2%)	11 ( 7.3%)	0.0868	0.713
BRAF	221 (52%)	58 (54.2%)	97 (59.1%)	66 (44.0%)	0.0257	0.497
BRCA2	50 (12%)	15 (14.0%)	17 (10.4%)	18 (12.0%)	0.658	0.94
BRINP1	61 (14%)	14 (13.1%)	28 (17.1%)	19 (12.7%)	0.493	0.882
BRINP2	54 (13%)	11 (10.3%)	24 (14.6%)	19 (12.7%)	0.586	0.909
BRINP3	78 (18%)	15 (14%)	36 (22%)	27 (18%)	0.268	0.841
BSN	97 (23%)	19 (17.8%)	46 (28.0%)	32 (21.3%)	0.127	0.717
BTBD11	47 (11%)	8 ( 7.5%)	18 (11.0%)	21 (14.0%)	0.274	0.845
BZRAP1	49 (12%)	16 (15.0%)	25 (15.2%)	8 ( 5.3%)	0.00771	0.454
CDH23	71 (17%)	21 (19.6%)	30 (18.3%)	20 (13.3%)	0.343	0.869
C10ORF71	48 (11%)	15 (14.0%)	15 ( 9.1%)	18 (12.0%)	0.445	0.871
C12ORF55	74 (18%)	12 (11.2%)	35 (21.3%)	27 (18.0%)	0.0901	0.713
C1ORF168	56 (13%)	14 (13.1%)	20 (12.2%)	22 (14.7%)	0.813	0.948
C1ORF173	108 (26%)	30 (28.0%)	42 (25.6%)	36 (24.0%)	0.761	0.94
C2CD3	48 (11%)	10 ( 9.3%)	20 (12.2%)	18 (12.0%)	0.759	0.94
C2ORF16	50 (12%)	14 (13.1%)	27 (16.5%)	9 ( 6.0%)	0.011	0.454
C2ORF71	46 (11%)	12 (11.2%)	20 (12.2%)	14 ( 9.3%)	0.736	0.94
C3	57 (14%)	12 (11.2%)	26 (15.9%)	19 (12.7%)	0.551	0.907
C6	100 (24%)	18 (16.8%)	41 (25.0%)	41 (27.3%)	0.128	0.717
C7	76 (18%)	19 (17.8%)	35 (21.3%)	22 (14.7%)	0.32	0.851
C8A	53 (13%)	13 (12.1%)	27 (16.5%)	13 ( 8.7%)	0.117	0.717
C8B	55 (13%)	8 ( 7.5%)	22 (13.4%)	25 (16.7%)	0.0908	0.713
C8ORF34	53 (13%)	15 (14.0%)	20 (12.2%)	18 (12.0%)	0.866	0.965
CACNA1A	56 (13%)	12 (11.2%)	31 (18.9%)	13 ( 8.7%)	0.0237	0.497
CACNA1B	50 (12%)	11 (10.3%)	22 (13.4%)	17 (11.3%)	0.752	0.94
CACNA1C	73 (17%)	15 (14.0%)	32 (19.5%)	26 (17.3%)	0.505	0.885
CACNA1D	46 (11%)	15 (14.0%)	14 ( 8.5%)	17 (11.3%)	0.365	0.871
CACNA1E	101 (24%)	22 (20.6%)	41 (25.0%)	38 (25.3%)	0.645	0.936
CACNA1G	64 (15%)	17 (15.9%)	30 (18.3%)	17 (11.3%)	0.215	0.816
CACNA1H	49 (12%)	9 ( 8.4%)	22 (13.4%)	18 (12.0%)	0.452	0.871
CACNA1I	50 (12%)	12 (11.2%)	23 (14.0%)	15 (10.0%)	0.554	0.907
CACNA1S	70 (17%)	14 (13.1%)	34 (20.7%)	22 (14.7%)	0.198	0.794
CACNA2D3	74 (18%)	12 (11.2%)	28 (17.1%)	34 (22.7%)	0.0562	0.713
CAD	44 (10%)	7 ( 6.5%)	18 (11.0%)	19 (12.7%)	0.266	0.837
CAPN13	49 (12%)	12 (11.2%)	17 (10.4%)	20 (13.3%)	0.734	0.94
CARD11	57 (14%)	12 (11.2%)	28 (17.1%)	17 (11.3%)	0.259	0.83
CASR	75 (18%)	16 (15.0%)	31 (18.9%)	28 (18.7%)	0.683	0.94
CATSPERB	66 (16%)	14 (13.1%)	25 (15.2%)	27 (18.0%)	0.555	0.907
CCDC108	54 (13%)	12 (11.2%)	30 (18.3%)	12 ( 8.0%)	0.0215	0.497
CCDC141	64 (15%)	17 (15.9%)	29 (17.7%)	18 (12.0%)	0.365	0.871
CCDC147	46 (11%)	8 ( 7.5%)	20 (12.2%)	18 (12.0%)	0.423	0.871
CCDC88C	53 (13%)	10 ( 9.3%)	21 (12.8%)	22 (14.7%)	0.451	0.871
CCNB3	49 (12%)	7 ( 6.5%)	25 (15.2%)	17 (11.3%)	0.0893	0.713
CD163	100 (24%)	23 (21.5%)	39 (23.8%)	38 (25.3%)	0.793	0.948
CD163L1	88 (21%)	20 (18.7%)	35 (21.3%)	33 (22.0%)	0.815	0.949
CDH10	54 (13%)	11 (10.3%)	20 (12.2%)	23 (15.3%)	0.499	0.883
CDH12	48 (11%)	11 (10.3%)	22 (13.4%)	15 (10.0%)	0.612	0.913
CDH18	57 (14%)	16 (15.0%)	27 (16.5%)	14 ( 9.3%)	0.152	0.756
CDH4	50 (12%)	11 (10.3%)	27 (16.5%)	12 ( 8.0%)	0.0653	0.713
CDH6	72 (17%)	19 (17.8%)	28 (17.1%)	25 (16.7%)	0.972	0.997
CDH7	46 (11%)	11 (10.3%)	17 (10.4%)	18 (12.0%)	0.885	0.968
CDH8	62 (15%)	16 (15.0%)	27 (16.5%)	19 (12.7%)	0.651	0.937
CDH9	60 (14%)	11 (10.3%)	29 (17.7%)	20 (13.3%)	0.228	0.822
CDHR2	46 (11%)	10 ( 9.3%)	17 (10.4%)	19 (12.7%)	0.693	0.94
CDKN2A	54 (13%)	8 ( 7.5%)	31 (18.9%)	15 (10.0%)	0.0118	0.454
CELSR1	62 (15%)	12 (11.2%)	27 (16.5%)	23 (15.3%)	0.474	0.877
CELSR3	53 (13%)	17 (15.9%)	20 (12.2%)	16 (10.7%)	0.46	0.871
CENPE	46 (11%)	9 ( 8.4%)	18 (11.0%)	19 (12.7%)	0.575	0.907
CENPF	43 (10%)	10 ( 9.3%)	22 (13.4%)	11 ( 7.3%)	0.211	0.813
CEP350	53 (13%)	13 (12.1%)	19 (11.6%)	21 (14.0%)	0.82	0.95
CFH	61 (14%)	17 (15.9%)	28 (17.1%)	16 (10.7%)	0.245	0.829
CFHR5	46 (11%)	8 ( 7.5%)	23 (14.0%)	15 (10.0%)	0.236	0.824
CFTR	77 (18%)	13 (12.1%)	36 (22.0%)	28 (18.7%)	0.118	0.717
CGNL1	46 (11%)	8 ( 7.5%)	18 (11.0%)	20 (13.3%)	0.344	0.869
CHD5	64 (15%)	13 (12.1%)	27 (16.5%)	24 (16.0%)	0.599	0.909
CHD6	60 (14%)	15 (14.0%)	24 (14.6%)	21 (14.0%)	1	1
CHD7	59 (14%)	17 (15.9%)	24 (14.6%)	18 (12.0%)	0.651	0.937
CHD8	52 (12%)	10 ( 9.3%)	26 (15.9%)	16 (10.7%)	0.223	0.817
CHGB	53 (13%)	12 (11.2%)	29 (17.7%)	12 ( 8.0%)	0.0327	0.543
CHL1	64 (15%)	23 (21.5%)	26 (15.9%)	15 (10.0%)	0.0382	0.579
CILP	45 (11%)	11 (10.3%)	20 (12.2%)	14 ( 9.3%)	0.731	0.94
CILP2	46 (11%)	14 (13.1%)	17 (10.4%)	15 (10.0%)	0.721	0.94
CLCN1	46 (11%)	14 (13.1%)	19 (11.6%)	13 ( 8.7%)	0.499	0.883
CLSTN2	45 (11%)	10 ( 9.3%)	17 (10.4%)	18 (12.0%)	0.796	0.948
CMYA5	101 (24%)	24 (22.4%)	44 (26.8%)	33 (22.0%)	0.565	0.907
CNGB3	50 (12%)	13 (12.1%)	17 (10.4%)	20 (13.3%)	0.71	0.94
CNOT1	49 (12%)	8 ( 7.5%)	25 (15.2%)	16 (10.7%)	0.15	0.756
CNTN1	43 (10%)	7 ( 6.5%)	18 (11.0%)	18 (12.0%)	0.344	0.869
CNTN4	77 (18%)	16 (15.0%)	37 (22.6%)	24 (16.0%)	0.205	0.811
CNTN5	93 (22%)	21 (19.6%)	40 (24.4%)	32 (21.3%)	0.643	0.935
CNTN6	53 (13%)	15 (14.0%)	18 (11.0%)	20 (13.3%)	0.735	0.94
CNTNAP2	96 (23%)	15 (14.0%)	45 (27.4%)	36 (24.0%)	0.0282	0.501
CNTNAP4	59 (14%)	15 (14.0%)	26 (15.9%)	18 (12.0%)	0.609	0.913
CNTNAP5	73 (17%)	13 (12.1%)	32 (19.5%)	28 (18.7%)	0.247	0.829
COL11A1	114 (27%)	26 (24.3%)	47 (28.7%)	41 (27.3%)	0.753	0.94
COL11A2	69 (16%)	15 (14.0%)	23 (14.0%)	31 (20.7%)	0.228	0.822
COL12A1	80 (19%)	19 (17.8%)	36 (22.0%)	25 (16.7%)	0.477	0.877
COL14A1	78 (18%)	13 (12.1%)	38 (23.2%)	27 (18.0%)	0.074	0.713
COL15A1	43 (10%)	8 ( 7.5%)	17 (10.4%)	18 (12.0%)	0.522	0.896
COL17A1	51 (12%)	13 (12.1%)	25 (15.2%)	13 ( 8.7%)	0.21	0.813
COL19A1	61 (14%)	13 (12.1%)	25 (15.2%)	23 (15.3%)	0.772	0.942
COL1A1	68 (16%)	14 (13.1%)	33 (20.1%)	21 (14.0%)	0.221	0.816
COL1A2	60 (14%)	19 (17.8%)	24 (14.6%)	17 (11.3%)	0.333	0.869
COL21A1	88 (21%)	23 (21.5%)	41 (25.0%)	24 (16.0%)	0.141	0.741
COL22A1	95 (23%)	31 (29.0%)	36 (22.0%)	28 (18.7%)	0.154	0.756
COL24A1	57 (14%)	17 (15.9%)	27 (16.5%)	13 ( 8.7%)	0.0812	0.713
COL27A1	60 (14%)	15 (14.0%)	21 (12.8%)	24 (16.0%)	0.71	0.94
COL28A1	48 (11%)	8 ( 7.5%)	22 (13.4%)	18 (12.0%)	0.311	0.845
COL2A1	60 (14%)	15 (14.0%)	23 (14.0%)	22 (14.7%)	0.984	1
COL3A1	101 (24%)	27 (25.2%)	43 (26.2%)	31 (20.7%)	0.485	0.879
COL4A1	70 (17%)	13 (12.1%)	30 (18.3%)	27 (18.0%)	0.354	0.871
COL4A2	48 (11%)	10 ( 9.3%)	21 (12.8%)	17 (11.3%)	0.701	0.94
COL4A3	84 (20%)	21 (19.6%)	36 (22.0%)	27 (18.0%)	0.678	0.94
COL4A4	132 (31%)	30 (28.0%)	57 (34.8%)	45 (30.0%)	0.461	0.871
COL4A5	95 (23%)	22 (20.6%)	48 (29.3%)	25 (16.7%)	0.0251	0.497
COL4A6	71 (17%)	24 (22.4%)	32 (19.5%)	15 (10.0%)	0.0128	0.454
COL5A1	96 (23%)	16 (15.0%)	44 (26.8%)	36 (24.0%)	0.0599	0.713
COL5A2	83 (20%)	15 (14.0%)	36 (22.0%)	32 (21.3%)	0.221	0.816
COL5A3	87 (21%)	20 (18.7%)	33 (20.1%)	34 (22.7%)	0.738	0.94
COL6A3	83 (20%)	16 (15.0%)	37 (22.6%)	30 (20.0%)	0.3	0.845
COL6A6	79 (19%)	19 (17.8%)	35 (21.3%)	25 (16.7%)	0.569	0.907
COL7A1	100 (24%)	25 (23.4%)	41 (25.0%)	34 (22.7%)	0.886	0.968
COL8A1	43 (10%)	12 (11.2%)	16 ( 9.8%)	15 (10.0%)	0.917	0.974
COL9A1	57 (14%)	14 (13.1%)	31 (18.9%)	12 ( 8.0%)	0.0177	0.497
CORIN	47 (11%)	16 (15.0%)	14 ( 8.5%)	17 (11.3%)	0.263	0.834
CPAMD8	81 (19%)	18 (16.8%)	36 (22.0%)	27 (18.0%)	0.518	0.896
CPED1	51 (12%)	10 ( 9.3%)	24 (14.6%)	17 (11.3%)	0.438	0.871
CPS1	44 (10%)	8 ( 7.5%)	22 (13.4%)	14 ( 9.3%)	0.277	0.845
CPXM2	43 (10%)	8 ( 7.5%)	19 (11.6%)	16 (10.7%)	0.557	0.907
CR1	60 (14%)	11 (10.3%)	28 (17.1%)	21 (14.0%)	0.312	0.845
CR2	59 (14%)	16 (15.0%)	21 (12.8%)	22 (14.7%)	0.862	0.965
CRB1	92 (22%)	16 (15.0%)	38 (23.2%)	38 (25.3%)	0.112	0.717
CREBBP	48 (11%)	10 ( 9.3%)	22 (13.4%)	16 (10.7%)	0.565	0.907
CSF2RB	48 (11%)	14 (13.1%)	21 (12.8%)	13 ( 8.7%)	0.411	0.871
CSMD1	167 (40%)	45 (42.1%)	73 (44.5%)	49 (32.7%)	0.0813	0.713
CSMD2	167 (40%)	38 (35.5%)	71 (43.3%)	58 (38.7%)	0.426	0.871
CSMD3	151 (36%)	34 (31.8%)	65 (39.6%)	52 (34.7%)	0.393	0.871
CTNNA2	45 (11%)	6 ( 5.6%)	21 (12.8%)	18 (12.0%)	0.127	0.717
CTNNA3	48 (11%)	10 ( 9.3%)	25 (15.2%)	13 ( 8.7%)	0.154	0.756
CTNND2	57 (14%)	20 (18.7%)	22 (13.4%)	15 (10.0%)	0.134	0.735
CUBN	87 (21%)	22 (20.6%)	34 (20.7%)	31 (20.7%)	1	1
CUX2	53 (13%)	15 (14%)	23 (14%)	15 (10%)	0.494	0.882
CWH43	46 (11%)	9 ( 8.4%)	21 (12.8%)	16 (10.7%)	0.552	0.907
CYP2C18	45 (11%)	8 ( 7.5%)	23 (14.0%)	14 ( 9.3%)	0.198	0.794
CYP2C19	46 (11%)	6 ( 5.6%)	19 (11.6%)	21 (14.0%)	0.0886	0.713
CYP2C8	48 (11%)	10 ( 9.3%)	23 (14.0%)	15 (10.0%)	0.436	0.871
CYP2C9	49 (12%)	14 (13.1%)	19 (11.6%)	16 (10.7%)	0.825	0.95
DAB1	59 (14%)	12 (11.2%)	28 (17.1%)	19 (12.7%)	0.357	0.871
DCC	106 (25%)	28 (26.2%)	43 (26.2%)	35 (23.3%)	0.8	0.948
DCDC1	68 (16%)	13 (12.1%)	30 (18.3%)	25 (16.7%)	0.4	0.871
DCHS2	74 (18%)	14 (13.1%)	31 (18.9%)	29 (19.3%)	0.375	0.871
DDX60	58 (14%)	10 ( 9.3%)	27 (16.5%)	21 (14.0%)	0.251	0.829
DDX60L	49 (12%)	8 ( 7.5%)	17 (10.4%)	24 (16.0%)	0.0986	0.717
DENND3	43 (10%)	8 ( 7.5%)	15 ( 9.1%)	20 (13.3%)	0.289	0.845
DGKB	44 (10%)	10 ( 9.3%)	16 ( 9.8%)	18 (12.0%)	0.759	0.94
DGKI	46 (11%)	9 ( 8.4%)	22 (13.4%)	15 (10.0%)	0.414	0.871
DICER1	47 (11%)	14 (13.1%)	24 (14.6%)	9 ( 6.0%)	0.034	0.543
DIDO1	51 (12%)	12 (11.2%)	21 (12.8%)	18 (12.0%)	0.946	0.985
DLEC1	47 (11%)	9 ( 8.4%)	17 (10.4%)	21 (14.0%)	0.359	0.871
DLG2	45 (11%)	10 ( 9.3%)	22 (13.4%)	13 ( 8.7%)	0.359	0.871
DMBT1	95 (23%)	25 (23.4%)	36 (22.0%)	34 (22.7%)	0.966	0.994
DMD	66 (16%)	17 (15.9%)	30 (18.3%)	19 (12.7%)	0.397	0.871
DMXL2	53 (13%)	8 ( 7.5%)	27 (16.5%)	18 (12.0%)	0.0893	0.713
DNAH1	67 (16%)	14 (13.1%)	37 (22.6%)	16 (10.7%)	0.0113	0.454
DNAH10	126 (30%)	25 (23.4%)	48 (29.3%)	53 (35.3%)	0.115	0.717
DNAH11	114 (27%)	22 (20.6%)	50 (30.5%)	42 (28.0%)	0.187	0.792
DNAH2	109 (26%)	24 (22.4%)	48 (29.3%)	37 (24.7%)	0.42	0.871
DNAH3	133 (32%)	30 (28.0%)	63 (38.4%)	40 (26.7%)	0.0575	0.713
DNAH5	234 (56%)	53 (49.5%)	95 (57.9%)	86 (57.3%)	0.351	0.869
DNAH7	169 (40%)	35 (32.7%)	76 (46.3%)	58 (38.7%)	0.0756	0.713
DNAH8	145 (34%)	29 (27.1%)	76 (46.3%)	40 (26.7%)	0.000264	0.193
DNAH9	149 (35%)	36 (33.6%)	62 (37.8%)	51 (34.0%)	0.729	0.94
DOCK10	44 (10%)	8 ( 7.5%)	21 (12.8%)	15 (10.0%)	0.383	0.871
DOCK11	48 (11%)	11 (10.3%)	23 (14.0%)	14 ( 9.3%)	0.419	0.871
DOCK2	53 (13%)	10 ( 9.3%)	22 (13.4%)	21 (14.0%)	0.53	0.904
DOCK3	86 (20%)	16 (15.0%)	36 (22.0%)	34 (22.7%)	0.258	0.83
DOCK4	48 (11%)	9 ( 8.4%)	22 (13.4%)	17 (11.3%)	0.454	0.871
DOCK8	52 (12%)	12 (11.2%)	17 (10.4%)	23 (15.3%)	0.398	0.871
DOCK9	45 (11%)	10 ( 9.3%)	24 (14.6%)	11 ( 7.3%)	0.102	0.717
DOPEY2	46 (11%)	17 (15.9%)	18 (11.0%)	11 ( 7.3%)	0.0983	0.717
DPP10	51 (12%)	8 ( 7.5%)	26 (15.9%)	17 (11.3%)	0.116	0.717
DPYD	79 (19%)	19 (17.8%)	38 (23.2%)	22 (14.7%)	0.158	0.764
DSC1	68 (16%)	21 (19.6%)	30 (18.3%)	17 (11.3%)	0.118	0.717
DSC2	59 (14%)	18 (16.8%)	23 (14.0%)	18 (12.0%)	0.55	0.907
DSC3	80 (19%)	15 (14.0%)	38 (23.2%)	27 (18.0%)	0.165	0.772
DSCAM	142 (34%)	32 (29.9%)	58 (35.4%)	52 (34.7%)	0.628	0.92
DSCAML1	67 (16%)	15 (14.0%)	25 (15.2%)	27 (18.0%)	0.679	0.94
DSG1	65 (15%)	13 (12.1%)	30 (18.3%)	22 (14.7%)	0.387	0.871
DSG2	45 (11%)	8 ( 7.5%)	22 (13.4%)	15 (10.0%)	0.309	0.845
DSG3	73 (17%)	15 (14.0%)	37 (22.6%)	21 (14.0%)	0.0866	0.713
DSG4	69 (16%)	17 (15.9%)	34 (20.7%)	18 (12.0%)	0.11	0.717
DSP	89 (21%)	18 (16.8%)	39 (23.8%)	32 (21.3%)	0.401	0.871
DST	72 (17%)	18 (16.8%)	32 (19.5%)	22 (14.7%)	0.531	0.904
DUOX2	59 (14%)	15 (14.0%)	21 (12.8%)	23 (15.3%)	0.821	0.95
DUSP27	52 (12%)	10 ( 9.3%)	22 (13.4%)	20 (13.3%)	0.576	0.907
DYNC1H1	53 (13%)	10 ( 9.3%)	21 (12.8%)	22 (14.7%)	0.451	0.871
DYNC2H1	63 (15%)	18 (16.8%)	22 (13.4%)	23 (15.3%)	0.708	0.94
DYSF	83 (20%)	16 (15.0%)	35 (21.3%)	32 (21.3%)	0.359	0.871
EFCAB6	46 (11%)	8 ( 7.5%)	25 (15.2%)	13 ( 8.7%)	0.0849	0.713
EGFLAM	54 (13%)	13 (12.1%)	24 (14.6%)	17 (11.3%)	0.676	0.94
ELTD1	45 (11%)	9 ( 8.4%)	17 (10.4%)	19 (12.7%)	0.557	0.907
EML5	48 (11%)	15 (14.0%)	15 ( 9.1%)	18 (12.0%)	0.445	0.871
ENAM	65 (15%)	13 (12.1%)	25 (15.2%)	27 (18.0%)	0.451	0.871
ENPEP	52 (12%)	8 ( 7.5%)	19 (11.6%)	25 (16.7%)	0.0903	0.713
EP400	54 (13%)	11 (10.3%)	25 (15.2%)	18 (12.0%)	0.481	0.879
EPG5	47 (11%)	12 (11.2%)	17 (10.4%)	18 (12.0%)	0.905	0.968
EPHA3	50 (12%)	12 (11.2%)	25 (15.2%)	13 ( 8.7%)	0.192	0.794
EPHA6	80 (19%)	20 (18.7%)	34 (20.7%)	26 (17.3%)	0.752	0.94
EPHA7	55 (13%)	11 (10.3%)	23 (14.0%)	21 (14.0%)	0.655	0.938
EPHB2	48 (11%)	10 ( 9.3%)	24 (14.6%)	14 ( 9.3%)	0.276	0.845
EPPK1	72 (17%)	12 (11.2%)	34 (20.7%)	26 (17.3%)	0.12	0.717
ERBB4	73 (17%)	16 (15.0%)	31 (18.9%)	26 (17.3%)	0.716	0.94
ERC2	72 (17%)	12 (11.2%)	38 (23.2%)	22 (14.7%)	0.0261	0.497
EVPL	69 (16%)	15 (14.0%)	26 (15.9%)	28 (18.7%)	0.618	0.916
EXPH5	47 (11%)	10 ( 9.3%)	17 (10.4%)	20 (13.3%)	0.594	0.909
EYA4	51 (12%)	14 (13.1%)	24 (14.6%)	13 ( 8.7%)	0.253	0.829
F13B	44 (10%)	6 ( 5.6%)	21 (12.8%)	17 (11.3%)	0.141	0.741
F5	55 (13%)	8 ( 7.5%)	27 (16.5%)	20 (13.3%)	0.0941	0.713
F8	74 (18%)	17 (15.9%)	33 (20.1%)	24 (16.0%)	0.568	0.907
FAM135B	116 (28%)	29 (27.1%)	42 (25.6%)	45 (30.0%)	0.684	0.94
FAM47A	65 (15%)	14 (13.1%)	30 (18.3%)	21 (14.0%)	0.437	0.871
FAM47C	62 (15%)	15 (14.0%)	31 (18.9%)	16 (10.7%)	0.122	0.717
FAM83B	84 (20%)	18 (16.8%)	45 (27.4%)	21 (14.0%)	0.00852	0.454
FASN	44 (10%)	9 ( 8.4%)	21 (12.8%)	14 ( 9.3%)	0.455	0.871
FAT1	59 (14%)	16 (15.0%)	27 (16.5%)	16 (10.7%)	0.307	0.845
FAT2	83 (20%)	18 (16.8%)	35 (21.3%)	30 (20.0%)	0.66	0.94
FAT3	129 (31%)	35 (32.7%)	54 (32.9%)	40 (26.7%)	0.42	0.871
FAT4	162 (38%)	42 (39.3%)	66 (40.2%)	54 (36.0%)	0.731	0.94
FBN1	56 (13%)	17 (15.9%)	22 (13.4%)	17 (11.3%)	0.555	0.907
FBN2	74 (18%)	15 (14.0%)	32 (19.5%)	27 (18.0%)	0.508	0.885
FBN3	83 (20%)	20 (18.7%)	38 (23.2%)	25 (16.7%)	0.342	0.869
FBXO40	45 (11%)	11 (10.3%)	15 ( 9.1%)	19 (12.7%)	0.607	0.913
FCGBP	100 (24%)	26 (24.3%)	39 (23.8%)	35 (23.3%)	0.989	1
FCRL5	67 (16%)	12 (11.2%)	29 (17.7%)	26 (17.3%)	0.307	0.845
FER1L6	79 (19%)	9 ( 8.4%)	38 (23.2%)	32 (21.3%)	0.0035	0.454
FGA	53 (13%)	13 (12.1%)	24 (14.6%)	16 (10.7%)	0.57	0.907
FGD5	46 (11%)	11 (10.3%)	22 (13.4%)	13 ( 8.7%)	0.406	0.871
FILIP1	51 (12%)	11 (10.3%)	22 (13.4%)	18 (12.0%)	0.742	0.94
FLG	144 (34%)	32 (29.9%)	62 (37.8%)	50 (33.3%)	0.4	0.871
FLG2	90 (21%)	19 (17.8%)	37 (22.6%)	34 (22.7%)	0.572	0.907
FLNA	52 (12%)	8 ( 7.5%)	21 (12.8%)	23 (15.3%)	0.168	0.775
FLNB	80 (19%)	15 (14.0%)	37 (22.6%)	28 (18.7%)	0.212	0.813
FLNC	91 (22%)	19 (17.8%)	41 (25.0%)	31 (20.7%)	0.345	0.869
FLT1	50 (12%)	9 ( 8.4%)	24 (14.6%)	17 (11.3%)	0.305	0.845
FLT3	45 (11%)	9 ( 8.4%)	20 (12.2%)	16 (10.7%)	0.633	0.925
FLT4	48 (11%)	13 (12.1%)	19 (11.6%)	16 (10.7%)	0.943	0.985
FMN2	91 (22%)	21 (19.6%)	35 (21.3%)	35 (23.3%)	0.762	0.94
FN1	46 (11%)	9 ( 8.4%)	19 (11.6%)	18 (12.0%)	0.665	0.94
FNDC1	63 (15%)	15 (14.0%)	23 (14.0%)	25 (16.7%)	0.779	0.946
FRAS1	97 (23%)	16 (15.0%)	42 (25.6%)	39 (26.0%)	0.0669	0.713
FREM1	78 (18%)	23 (21.5%)	30 (18.3%)	25 (16.7%)	0.613	0.913
FREM2	73 (17%)	13 (12.1%)	35 (21.3%)	25 (16.7%)	0.149	0.756
FRMPD2	63 (15%)	14 (13.1%)	28 (17.1%)	21 (14.0%)	0.655	0.938
FRMPD3	44 (10%)	10 ( 9.3%)	21 (12.8%)	13 ( 8.7%)	0.465	0.875
FRMPD4	46 (11%)	8 ( 7.5%)	17 (10.4%)	21 (14.0%)	0.251	0.829
FRY	46 (11%)	12 (11.2%)	18 (11.0%)	16 (10.7%)	1	1
FRYL	46 (11%)	9 ( 8.4%)	24 (14.6%)	13 ( 8.7%)	0.17	0.775
FSIP2	63 (15%)	16 (15.0%)	28 (17.1%)	19 (12.7%)	0.55	0.907
FSTL5	55 (13%)	12 (11.2%)	22 (13.4%)	21 (14.0%)	0.839	0.957
FUT9	44 (10%)	11 (10.3%)	20 (12.2%)	13 ( 8.7%)	0.613	0.913
GABRG1	52 (12%)	16 (15.0%)	20 (12.2%)	16 (10.7%)	0.597	0.909
GALNT13	50 (12%)	14 (13.1%)	18 (11.0%)	18 (12.0%)	0.876	0.968
GCN1L1	58 (14%)	16 (15.0%)	23 (14.0%)	19 (12.7%)	0.86	0.965
GFRAL	56 (13%)	18 (16.8%)	24 (14.6%)	14 ( 9.3%)	0.163	0.771
GHR	48 (11%)	17 (15.9%)	16 ( 9.8%)	15 (10.0%)	0.26	0.83
GIMAP8	50 (12%)	8 ( 7.5%)	22 (13.4%)	20 (13.3%)	0.262	0.834
GK2	49 (12%)	12 (11.2%)	22 (13.4%)	15 (10.0%)	0.653	0.938
GLI2	57 (14%)	10 ( 9.3%)	27 (16.5%)	20 (13.3%)	0.25	0.829
GLIS3	44 (10%)	9 ( 8.4%)	23 (14.0%)	12 ( 8.0%)	0.175	0.775
GLRB	46 (11%)	9 ( 8.4%)	16 ( 9.8%)	21 (14.0%)	0.33	0.869
GPC5	52 (12%)	6 ( 5.6%)	29 (17.7%)	17 (11.3%)	0.0101	0.454
GPR112	111 (26%)	32 (29.9%)	45 (27.4%)	34 (22.7%)	0.391	0.871
GPR116	55 (13%)	12 (11.2%)	21 (12.8%)	22 (14.7%)	0.73	0.94
GPR158	55 (13%)	16 (15.0%)	20 (12.2%)	19 (12.7%)	0.81	0.948
GPR179	67 (16%)	13 (12.1%)	30 (18.3%)	24 (16.0%)	0.42	0.871
GPR98	186 (44%)	41 (38.3%)	83 (50.6%)	62 (41.3%)	0.0951	0.714
GPRC6A	54 (13%)	12 (11.2%)	31 (18.9%)	11 ( 7.3%)	0.0088	0.454
GRIA1	59 (14%)	8 ( 7.5%)	22 (13.4%)	29 (19.3%)	0.025	0.497
GRIA2	59 (14%)	12 (11.2%)	27 (16.5%)	20 (13.3%)	0.474	0.877
GRID1	44 (10%)	10 ( 9.3%)	20 (12.2%)	14 ( 9.3%)	0.682	0.94
GRID2	69 (16%)	22 (20.6%)	23 (14.0%)	24 (16.0%)	0.355	0.871
GRIK2	44 (10%)	9 ( 8.4%)	20 (12.2%)	15 (10.0%)	0.626	0.919
GRIK3	43 (10%)	7 ( 6.5%)	18 (11.0%)	18 (12.0%)	0.344	0.869
GRIN2A	112 (27%)	31 (29.0%)	55 (33.5%)	26 (17.3%)	0.00364	0.454
GRIN2B	73 (17%)	15 (14.0%)	29 (17.7%)	29 (19.3%)	0.542	0.907
GRIN3A	70 (17%)	11 (10.3%)	32 (19.5%)	27 (18.0%)	0.105	0.717
GRM3	67 (16%)	15 (14.0%)	26 (15.9%)	26 (17.3%)	0.776	0.945
GRM7	62 (15%)	16 (15.0%)	24 (14.6%)	22 (14.7%)	1	1
GRM8	65 (15%)	12 (11.2%)	29 (17.7%)	24 (16.0%)	0.347	0.869
GTF3C1	52 (12%)	15 (14.0%)	22 (13.4%)	15 (10.0%)	0.546	0.907
GUCY2C	56 (13%)	11 (10.3%)	29 (17.7%)	16 (10.7%)	0.129	0.717
HCN1	59 (14%)	16 (15.0%)	25 (15.2%)	18 (12.0%)	0.673	0.94
HCRTR2	46 (11%)	6 ( 5.6%)	16 ( 9.8%)	24 (16.0%)	0.0254	0.497
HDAC9	68 (16%)	13 (12.1%)	28 (17.1%)	27 (18.0%)	0.412	0.871
HDC	43 (10%)	9 ( 8.4%)	20 (12.2%)	14 ( 9.3%)	0.581	0.909
HECTD4	64 (15%)	14 (13.1%)	28 (17.1%)	22 (14.7%)	0.659	0.94
HECW1	68 (16%)	14 (13.1%)	28 (17.1%)	26 (17.3%)	0.624	0.919
HECW2	75 (18%)	15 (14.0%)	30 (18.3%)	30 (20.0%)	0.465	0.875
HELZ2	48 (11%)	9 ( 8.4%)	19 (11.6%)	20 (13.3%)	0.491	0.881
HEPH	50 (12%)	7 ( 6.5%)	30 (18.3%)	13 ( 8.7%)	0.00564	0.454
HEPHL1	61 (14%)	15 (14.0%)	23 (14.0%)	23 (15.3%)	0.938	0.984
HERC1	59 (14%)	16 (15.0%)	24 (14.6%)	19 (12.7%)	0.848	0.96
HERC2	72 (17%)	16 (15.0%)	31 (18.9%)	25 (16.7%)	0.704	0.94
HIVEP1	56 (13%)	11 (10.3%)	26 (15.9%)	19 (12.7%)	0.413	0.871
HIVEP2	44 (10%)	7 ( 6.5%)	20 (12.2%)	17 (11.3%)	0.296	0.845
HIVEP3	57 (14%)	10 ( 9.3%)	29 (17.7%)	18 (12.0%)	0.125	0.717
HMCN1	98 (23%)	22 (20.6%)	51 (31.1%)	25 (16.7%)	0.0086	0.454
HRNR	69 (16%)	16 (15.0%)	24 (14.6%)	29 (19.3%)	0.489	0.881
HSPG2	68 (16%)	16 (15.0%)	34 (20.7%)	18 (12.0%)	0.105	0.717
HTT	55 (13%)	19 (17.8%)	19 (11.6%)	17 (11.3%)	0.271	0.841
HUWE1	73 (17%)	13 (12.1%)	32 (19.5%)	28 (18.7%)	0.247	0.829
HYDIN	148 (35%)	37 (34.6%)	64 (39.0%)	47 (31.3%)	0.367	0.871
IGSF1	73 (17%)	16 (15.0%)	33 (20.1%)	24 (16.0%)	0.491	0.881
IGSF10	71 (17%)	12 (11.2%)	32 (19.5%)	27 (18.0%)	0.172	0.775
IGSF9	43 (10%)	14 (13.1%)	17 (10.4%)	12 ( 8.0%)	0.418	0.871
IGSF9B	46 (11%)	11 (10.3%)	19 (11.6%)	16 (10.7%)	0.941	0.984
IL7R	54 (13%)	11 (10.3%)	24 (14.6%)	19 (12.7%)	0.586	0.909
ILDR1	54 (13%)	12 (11.2%)	29 (17.7%)	13 ( 8.7%)	0.0513	0.674
IMPG1	45 (11%)	11 (10.3%)	17 (10.4%)	17 (11.3%)	0.959	0.989
INADL	48 (11%)	16 (15.0%)	19 (11.6%)	13 ( 8.7%)	0.287	0.845
INSRR	57 (14%)	17 (15.9%)	21 (12.8%)	19 (12.7%)	0.7	0.94
IQGAP2	45 (11%)	8 ( 7.5%)	22 (13.4%)	15 (10.0%)	0.309	0.845
ITGA4	58 (14%)	12 (11.2%)	27 (16.5%)	19 (12.7%)	0.446	0.871
ITGA8	54 (13%)	15 (14.0%)	24 (14.6%)	15 (10.0%)	0.424	0.871
ITGAD	46 (11%)	9 ( 8.4%)	22 (13.4%)	15 (10.0%)	0.414	0.871
ITGB4	45 (11%)	7 ( 6.5%)	23 (14.0%)	15 (10.0%)	0.156	0.762
ITPR1	61 (14%)	12 (11.2%)	29 (17.7%)	20 (13.3%)	0.297	0.845
KALRN	77 (18%)	19 (17.8%)	29 (17.7%)	29 (19.3%)	0.935	0.983
KANK4	49 (12%)	9 ( 8.4%)	25 (15.2%)	15 (10.0%)	0.19	0.794
KAT6B	43 (10%)	10 ( 9.3%)	17 (10.4%)	16 (10.7%)	0.958	0.989
KCNB1	49 (12%)	10 ( 9.3%)	27 (16.5%)	12 ( 8.0%)	0.0511	0.674
KCNB2	89 (21%)	18 (16.8%)	30 (18.3%)	41 (27.3%)	0.0702	0.713
KCND2	47 (11%)	9 ( 8.4%)	21 (12.8%)	17 (11.3%)	0.548	0.907
KCNH5	85 (20%)	21 (19.6%)	35 (21.3%)	29 (19.3%)	0.895	0.968
KCNH7	74 (18%)	17 (15.9%)	34 (20.7%)	23 (15.3%)	0.407	0.871
KCNQ3	65 (15%)	17 (15.9%)	26 (15.9%)	22 (14.7%)	0.955	0.988
KCNQ5	64 (15%)	10 ( 9.3%)	33 (20.1%)	21 (14.0%)	0.0482	0.663
KCNT2	79 (19%)	18 (16.8%)	29 (17.7%)	32 (21.3%)	0.6	0.909
KDR	61 (14%)	14 (13.1%)	22 (13.4%)	25 (16.7%)	0.658	0.94
KEL	68 (16%)	14 (13.1%)	24 (14.6%)	30 (20.0%)	0.276	0.845
KIAA0319	51 (12%)	7 ( 6.5%)	27 (16.5%)	17 (11.3%)	0.0476	0.663
KIAA0947	48 (11%)	12 (11.2%)	21 (12.8%)	15 (10.0%)	0.745	0.94
KIAA1109	91 (22%)	19 (17.8%)	43 (26.2%)	29 (19.3%)	0.197	0.794
KIAA1199	43 (10%)	9 ( 8.4%)	17 (10.4%)	17 (11.3%)	0.771	0.942
KIAA1210	72 (17%)	23 (21.5%)	31 (18.9%)	18 (12.0%)	0.0973	0.717
KIAA1217	83 (20%)	20 (18.7%)	39 (23.8%)	24 (16.0%)	0.216	0.816
KIAA1244	50 (12%)	10 ( 9.3%)	25 (15.2%)	15 (10.0%)	0.257	0.829
KIAA1462	70 (17%)	15 (14.0%)	32 (19.5%)	23 (15.3%)	0.439	0.871
KIAA1549	48 (11%)	8 ( 7.5%)	21 (12.8%)	19 (12.7%)	0.336	0.869
KIAA2022	95 (23%)	23 (21.5%)	37 (22.6%)	35 (23.3%)	0.934	0.983
KIF1A	44 (10%)	6 ( 5.6%)	22 (13.4%)	16 (10.7%)	0.111	0.717
KIF21B	53 (13%)	8 ( 7.5%)	26 (15.9%)	19 (12.7%)	0.126	0.717
KIF2B	46 (11%)	8 ( 7.5%)	17 (10.4%)	21 (14.0%)	0.251	0.829
KIF4B	57 (14%)	16 (15.0%)	21 (12.8%)	20 (13.3%)	0.873	0.968
KL	52 (12%)	10 ( 9.3%)	26 (15.9%)	16 (10.7%)	0.223	0.817
KLHDC7A	58 (14%)	17 (15.9%)	24 (14.6%)	17 (11.3%)	0.519	0.896
KLHL13	49 (12%)	13 (12.1%)	18 (11.0%)	18 (12.0%)	0.944	0.985
KMT2A	81 (19%)	23 (21.5%)	34 (20.7%)	24 (16.0%)	0.445	0.871
KMT2B	53 (13%)	8 ( 7.5%)	24 (14.6%)	21 (14.0%)	0.165	0.772
KMT2C	77 (18%)	18 (16.8%)	29 (17.7%)	30 (20.0%)	0.808	0.948
KMT2D	93 (22%)	23 (21.5%)	38 (23.2%)	32 (21.3%)	0.922	0.978
KSR2	55 (13%)	10 ( 9.3%)	26 (15.9%)	19 (12.7%)	0.311	0.845
LAMA1	71 (17%)	16 (15.0%)	30 (18.3%)	25 (16.7%)	0.785	0.946
LAMA2	95 (23%)	24 (22.4%)	36 (22.0%)	35 (23.3%)	0.955	0.988
LAMA3	82 (20%)	17 (15.9%)	40 (24.4%)	25 (16.7%)	0.138	0.741
LAMA5	77 (18%)	18 (16.8%)	35 (21.3%)	24 (16.0%)	0.448	0.871
LAMB4	59 (14%)	11 (10.3%)	28 (17.1%)	20 (13.3%)	0.297	0.845
LCT	59 (14%)	19 (17.8%)	20 (12.2%)	20 (13.3%)	0.408	0.871
LEPR	49 (12%)	11 (10.3%)	23 (14.0%)	15 (10.0%)	0.508	0.885
LIFR	55 (13%)	13 (12.1%)	25 (15.2%)	17 (11.3%)	0.561	0.907
LILRA1	44 (10%)	9 ( 8.4%)	19 (11.6%)	16 (10.7%)	0.728	0.94
LILRB4	45 (11%)	10 ( 9.3%)	18 (11.0%)	17 (11.3%)	0.901	0.968
LIMCH1	47 (11%)	11 (10.3%)	24 (14.6%)	12 ( 8.0%)	0.175	0.775
LIPI	43 (10%)	9 ( 8.4%)	21 (12.8%)	13 ( 8.7%)	0.4	0.871
LPA	86 (20%)	27 (25.2%)	31 (18.9%)	28 (18.7%)	0.374	0.871
LPHN2	66 (16%)	8 ( 7.5%)	35 (21.3%)	23 (15.3%)	0.00705	0.454
LPHN3	48 (11%)	14 (13.1%)	15 ( 9.1%)	19 (12.7%)	0.501	0.883
LRBA	60 (14%)	17 (15.9%)	26 (15.9%)	17 (11.3%)	0.449	0.871
LRFN2	44 (10%)	9 ( 8.4%)	18 (11.0%)	17 (11.3%)	0.743	0.94
LRP1	84 (20%)	19 (17.8%)	38 (23.2%)	27 (18.0%)	0.438	0.871
LRP1B	193 (46%)	43 (40.2%)	74 (45.1%)	76 (50.7%)	0.243	0.829
LRP2	116 (28%)	23 (21.5%)	51 (31.1%)	42 (28.0%)	0.219	0.816
LRRC4C	62 (15%)	18 (16.8%)	26 (15.9%)	18 (12.0%)	0.466	0.875
LRRC7	60 (14%)	11 (10.3%)	31 (18.9%)	18 (12.0%)	0.0982	0.717
LRRIQ3	51 (12%)	12 (11.2%)	24 (14.6%)	15 (10.0%)	0.455	0.871
LRRK2	51 (12%)	16 (15.0%)	21 (12.8%)	14 ( 9.3%)	0.363	0.871
SLCO1B3	56 (13%)	13 (12.1%)	26 (15.9%)	17 (11.3%)	0.476	0.877
LTBP1	49 (12%)	8 ( 7.5%)	25 (15.2%)	16 (10.7%)	0.15	0.756
LTBP2	67 (16%)	18 (16.8%)	27 (16.5%)	22 (14.7%)	0.887	0.968
LY75	47 (11%)	11 (10.3%)	21 (12.8%)	15 (10.0%)	0.697	0.94
LYST	46 (11%)	12 (11.2%)	20 (12.2%)	14 ( 9.3%)	0.736	0.94
MACF1	97 (23%)	19 (17.8%)	40 (24.4%)	38 (25.3%)	0.309	0.845
MAGEC1	93 (22%)	20 (18.7%)	41 (25.0%)	32 (21.3%)	0.475	0.877
MAGEC3	46 (11%)	9 ( 8.4%)	21 (12.8%)	16 (10.7%)	0.552	0.907
MAGI1	54 (13%)	8 ( 7.5%)	29 (17.7%)	17 (11.3%)	0.0417	0.606
MAP1A	64 (15%)	15 (14.0%)	27 (16.5%)	22 (14.7%)	0.857	0.964
MAP2	44 (10%)	7 ( 6.5%)	21 (12.8%)	16 (10.7%)	0.248	0.829
MAP3K9	44 (10%)	9 ( 8.4%)	18 (11.0%)	17 (11.3%)	0.743	0.94
MARCO	59 (14%)	13 (12.1%)	26 (15.9%)	20 (13.3%)	0.706	0.94
MAST4	62 (15%)	14 (13.1%)	28 (17.1%)	20 (13.3%)	0.573	0.907
MBD5	63 (15%)	11 (10.3%)	30 (18.3%)	22 (14.7%)	0.206	0.811
MCTP2	50 (12%)	11 (10.3%)	23 (14.0%)	16 (10.7%)	0.575	0.907
MDN1	77 (18%)	18 (16.8%)	40 (24.4%)	19 (12.7%)	0.0258	0.497
MECOM	94 (22%)	27 (25.2%)	37 (22.6%)	30 (20.0%)	0.615	0.915
MED12L	56 (13%)	6 ( 5.6%)	28 (17.1%)	22 (14.7%)	0.0141	0.463
MEGF10	45 (11%)	13 (12.1%)	15 ( 9.1%)	17 (11.3%)	0.688	0.94
MEGF8	45 (11%)	9 ( 8.4%)	21 (12.8%)	15 (10.0%)	0.523	0.896
MERTK	43 (10%)	5 ( 4.7%)	20 (12.2%)	18 (12.0%)	0.0742	0.713
MGA	55 (13%)	15 (14.0%)	24 (14.6%)	16 (10.7%)	0.531	0.904
MGAM	168 (40%)	38 (35.5%)	75 (45.7%)	55 (36.7%)	0.15	0.756
MICAL3	46 (11%)	9 ( 8.4%)	18 (11.0%)	19 (12.7%)	0.575	0.907
MLK4	45 (11%)	9 ( 8.4%)	25 (15.2%)	11 ( 7.3%)	0.0606	0.713
MORC1	81 (19%)	23 (21.5%)	30 (18.3%)	28 (18.7%)	0.794	0.948
MPP7	48 (11%)	12 (11.2%)	16 ( 9.8%)	20 (13.3%)	0.636	0.928
MROH2B	122 (29%)	29 (27.1%)	52 (31.7%)	41 (27.3%)	0.651	0.937
MROH7-TTC4	62 (15%)	12 (11.2%)	24 (14.6%)	26 (17.3%)	0.403	0.871
MSR1	45 (11%)	8 ( 7.5%)	17 (10.4%)	20 (13.3%)	0.336	0.869
MTOR	50 (12%)	12 (11.2%)	22 (13.4%)	16 (10.7%)	0.766	0.942
MTUS2	75 (18%)	17 (15.9%)	33 (20.1%)	25 (16.7%)	0.62	0.916
MUC16	307 (73%)	73 (68.2%)	133 (81.1%)	101 (67.3%)	0.00901	0.454
MUC17	131 (31%)	22 (20.6%)	61 (37.2%)	48 (32.0%)	0.0132	0.454
MUC2	62 (15%)	15 (14.0%)	25 (15.2%)	22 (14.7%)	0.984	1
MUC4	74 (18%)	16 (15.0%)	29 (17.7%)	29 (19.3%)	0.68	0.94
MUC5B	96 (23%)	23 (21.5%)	35 (21.3%)	38 (25.3%)	0.665	0.94
MXRA5	133 (32%)	26 (24.3%)	61 (37.2%)	46 (30.7%)	0.0788	0.713
MYCBP2	65 (15%)	14 (13.1%)	31 (18.9%)	20 (13.3%)	0.307	0.845
MYH1	108 (26%)	24 (22.4%)	49 (29.9%)	35 (23.3%)	0.292	0.845
MYH11	51 (12%)	13 (12.1%)	22 (13.4%)	16 (10.7%)	0.756	0.94
MYH13	71 (17%)	17 (15.9%)	27 (16.5%)	27 (18.0%)	0.905	0.968
MYH15	71 (17%)	10 ( 9.3%)	36 (22.0%)	25 (16.7%)	0.0222	0.497
MYH2	114 (27%)	23 (21.5%)	50 (30.5%)	41 (27.3%)	0.264	0.834
MYH4	96 (23%)	21 (19.6%)	33 (20.1%)	42 (28.0%)	0.174	0.775
MYH6	52 (12%)	9 ( 8.4%)	27 (16.5%)	16 (10.7%)	0.115	0.717
MYH7	69 (16%)	18 (16.8%)	24 (14.6%)	27 (18.0%)	0.705	0.94
MYH8	83 (20%)	21 (19.6%)	29 (17.7%)	33 (22.0%)	0.619	0.916
MYLK	62 (15%)	12 (11.2%)	34 (20.7%)	16 (10.7%)	0.0256	0.497
MYO15A	94 (22%)	17 (15.9%)	45 (27.4%)	32 (21.3%)	0.0768	0.713
MYO16	56 (13%)	14 (13.1%)	24 (14.6%)	18 (12.0%)	0.786	0.946
MYO18B	94 (22%)	25 (23.4%)	42 (25.6%)	27 (18.0%)	0.256	0.829
MYO1F	50 (12%)	10 ( 9.3%)	23 (14.0%)	17 (11.3%)	0.513	0.892
MYO3A	67 (16%)	16 (15.0%)	30 (18.3%)	21 (14.0%)	0.567	0.907
MYO3B	44 (10%)	11 (10.3%)	19 (11.6%)	14 ( 9.3%)	0.826	0.95
MYO5B	69 (16%)	17 (15.9%)	33 (20.1%)	19 (12.7%)	0.196	0.794
MYO7B	66 (16%)	15 (14.0%)	29 (17.7%)	22 (14.7%)	0.675	0.94
MYO9A	54 (13%)	13 (12.1%)	20 (12.2%)	21 (14.0%)	0.883	0.968
MYOF	45 (11%)	11 (10.3%)	20 (12.2%)	14 ( 9.3%)	0.731	0.94
MYOM2	64 (15%)	14 (13.1%)	29 (17.7%)	21 (14.0%)	0.539	0.907
MYOM3	55 (13%)	12 (11.2%)	24 (14.6%)	19 (12.7%)	0.717	0.94
MYPN	44 (10%)	9 ( 8.4%)	23 (14.0%)	12 ( 8.0%)	0.175	0.775
MYT1L	59 (14%)	13 (12.1%)	27 (16.5%)	19 (12.7%)	0.541	0.907
NALCN	52 (12%)	15 (14.0%)	22 (13.4%)	15 (10.0%)	0.546	0.907
NAV3	64 (15%)	14 (13.1%)	27 (16.5%)	23 (15.3%)	0.768	0.942
NBAS	45 (11%)	10 ( 9.3%)	17 (10.4%)	18 (12.0%)	0.796	0.948
NBEA	83 (20%)	24 (22.4%)	31 (18.9%)	28 (18.7%)	0.738	0.94
NBEAL2	54 (13%)	10 ( 9.3%)	26 (15.9%)	18 (12.0%)	0.291	0.845
NCAN	54 (13%)	7 ( 6.5%)	25 (15.2%)	22 (14.7%)	0.0668	0.713
NCKAP1L	52 (12%)	15 (14.0%)	21 (12.8%)	16 (10.7%)	0.692	0.94
NCKAP5	68 (16%)	18 (16.8%)	26 (15.9%)	24 (16.0%)	0.971	0.997
NCOR1	49 (12%)	16 (15.0%)	22 (13.4%)	11 ( 7.3%)	0.101	0.717
NCOR2	49 (12%)	14 (13.1%)	18 (11.0%)	17 (11.3%)	0.857	0.964
NDST4	72 (17%)	13 (12.1%)	30 (18.3%)	29 (19.3%)	0.281	0.845
NEB	127 (30%)	27 (25.2%)	52 (31.7%)	48 (32.0%)	0.437	0.871
NEBL	72 (17%)	15 (14.0%)	35 (21.3%)	22 (14.7%)	0.196	0.794
NELL1	43 (10%)	9 ( 8.4%)	22 (13.4%)	12 ( 8.0%)	0.235	0.824
NELL2	43 (10%)	9 ( 8.4%)	20 (12.2%)	14 ( 9.3%)	0.581	0.909
NF1	71 (17%)	18 (16.8%)	24 (14.6%)	29 (19.3%)	0.549	0.907
NFASC	47 (11%)	14 (13.1%)	17 (10.4%)	16 (10.7%)	0.771	0.942
NLGN4X	43 (10%)	7 ( 6.5%)	23 (14.0%)	13 ( 8.7%)	0.113	0.717
NLRP1	57 (14%)	17 (15.9%)	20 (12.2%)	20 (13.3%)	0.676	0.94
NLRP10	48 (11%)	8 ( 7.5%)	24 (14.6%)	16 (10.7%)	0.199	0.794
NLRP11	64 (15%)	16 (15.0%)	27 (16.5%)	21 (14.0%)	0.844	0.958
NLRP12	59 (14%)	17 (15.9%)	23 (14.0%)	19 (12.7%)	0.742	0.94
NLRP13	68 (16%)	15 (14.0%)	31 (18.9%)	22 (14.7%)	0.5	0.883
NLRP14	44 (10%)	8 ( 7.5%)	21 (12.8%)	15 (10.0%)	0.383	0.871
NLRP2	49 (12%)	9 ( 8.4%)	23 (14.0%)	17 (11.3%)	0.378	0.871
NLRP3	57 (14%)	12 (11.2%)	27 (16.5%)	18 (12.0%)	0.398	0.871
NLRP4	69 (16%)	14 (13.1%)	29 (17.7%)	26 (17.3%)	0.584	0.909
NLRP5	80 (19%)	22 (20.6%)	33 (20.1%)	25 (16.7%)	0.677	0.94
NLRP8	83 (20%)	19 (17.8%)	35 (21.3%)	29 (19.3%)	0.767	0.942
NLRP9	59 (14%)	15 (14.0%)	27 (16.5%)	17 (11.3%)	0.422	0.871
NME8	46 (11%)	10 ( 9.3%)	22 (13.4%)	14 ( 9.3%)	0.459	0.871
NOS1	87 (21%)	15 (14.0%)	41 (25.0%)	31 (20.7%)	0.0934	0.713
NOTCH3	52 (12%)	14 (13.1%)	24 (14.6%)	14 ( 9.3%)	0.337	0.869
NOTCH4	66 (16%)	14 (13.1%)	30 (18.3%)	22 (14.7%)	0.491	0.881
NPAP1	103 (24%)	21 (19.6%)	44 (26.8%)	38 (25.3%)	0.381	0.871
NPC1L1	43 (10%)	6 ( 5.6%)	19 (11.6%)	18 (12.0%)	0.182	0.79
NRAS	119 (28%)	32 (29.9%)	45 (27.4%)	42 (28.0%)	0.906	0.968
NRK	71 (17%)	12 (11.2%)	31 (18.9%)	28 (18.7%)	0.185	0.791
NRXN1	74 (18%)	11 (10.3%)	38 (23.2%)	25 (16.7%)	0.0223	0.497
NRXN3	51 (12%)	9 ( 8.4%)	24 (14.6%)	18 (12.0%)	0.318	0.851
NTRK3	44 (10%)	7 ( 6.5%)	19 (11.6%)	18 (12.0%)	0.315	0.848
NUP210	62 (15%)	15 (14.0%)	26 (15.9%)	21 (14.0%)	0.895	0.968
NUP210L	49 (12%)	13 (12.1%)	21 (12.8%)	15 (10.0%)	0.748	0.94
NUTM1	45 (11%)	12 (11.2%)	22 (13.4%)	11 ( 7.3%)	0.207	0.812
NWD1	75 (18%)	20 (18.7%)	32 (19.5%)	23 (15.3%)	0.595	0.909
NYAP2	50 (12%)	8 ( 7.5%)	24 (14.6%)	18 (12.0%)	0.2	0.795
NYNRIN	55 (13%)	9 ( 8.4%)	24 (14.6%)	22 (14.7%)	0.249	0.829
OBSCN	117 (28%)	28 (26.2%)	49 (29.9%)	40 (26.7%)	0.756	0.94
OGDHL	57 (14%)	13 (12.1%)	22 (13.4%)	22 (14.7%)	0.844	0.958
OR4A15	49 (12%)	11 (10.3%)	22 (13.4%)	16 (10.7%)	0.68	0.94
OR4K1	48 (11%)	13 (12.1%)	20 (12.2%)	15 (10.0%)	0.806	0.948
OR4M2	44 (10%)	8 ( 7.5%)	18 (11.0%)	18 (12.0%)	0.506	0.885
OR51S1	44 (10%)	10 ( 9.3%)	22 (13.4%)	12 ( 8.0%)	0.29	0.845
OSMR	55 (13%)	12 (11.2%)	23 (14.0%)	20 (13.3%)	0.824	0.95
OTOF	74 (18%)	15 (14.0%)	34 (20.7%)	25 (16.7%)	0.36	0.871
OTOGL	82 (20%)	20 (18.7%)	34 (20.7%)	28 (18.7%)	0.892	0.968
PAK7	71 (17%)	16 (15.0%)	32 (19.5%)	23 (15.3%)	0.534	0.907
PAPPA	86 (20%)	20 (18.7%)	35 (21.3%)	31 (20.7%)	0.873	0.968
PAPPA2	110 (26%)	21 (19.6%)	50 (30.5%)	39 (26.0%)	0.14	0.741
PCDH15	134 (32%)	25 (23.4%)	62 (37.8%)	47 (31.3%)	0.0431	0.612
PCDH18	82 (20%)	20 (18.7%)	37 (22.6%)	25 (16.7%)	0.42	0.871
PCDHA1	49 (12%)	9 ( 8.4%)	20 (12.2%)	20 (13.3%)	0.461	0.871
PCDHA3	44 (10%)	12 (11.2%)	18 (11.0%)	14 ( 9.3%)	0.862	0.965
PCDHA5	43 (10%)	15 (14.0%)	15 ( 9.1%)	13 ( 8.7%)	0.351	0.869
PCDHA8	50 (12%)	7 ( 6.5%)	22 (13.4%)	21 (14.0%)	0.13	0.717
PCDHAC1	56 (13%)	15 (14.0%)	25 (15.2%)	16 (10.7%)	0.459	0.871
PCDHB1	54 (13%)	12 (11.2%)	21 (12.8%)	21 (14.0%)	0.837	0.957
PCDHB3	46 (11%)	13 (12.1%)	19 (11.6%)	14 ( 9.3%)	0.751	0.94
PCDHB4	55 (13%)	15 (14.0%)	21 (12.8%)	19 (12.7%)	0.949	0.987
PCDHB5	47 (11%)	15 (14.0%)	19 (11.6%)	13 ( 8.7%)	0.412	0.871
PCDHB7	54 (13%)	12 (11.2%)	20 (12.2%)	22 (14.7%)	0.713	0.94
PCDHB8	67 (16%)	15 (14.0%)	28 (17.1%)	24 (16.0%)	0.812	0.948
PCLO	204 (48%)	45 (42.1%)	87 (53.0%)	72 (48.0%)	0.209	0.812
PCNT	54 (13%)	15 (14.0%)	19 (11.6%)	20 (13.3%)	0.808	0.948
PCNXL2	73 (17%)	17 (15.9%)	31 (18.9%)	25 (16.7%)	0.823	0.95
PCSK5	75 (18%)	15 (14.0%)	33 (20.1%)	27 (18.0%)	0.435	0.871
PDE1A	55 (13%)	12 (11.2%)	20 (12.2%)	23 (15.3%)	0.602	0.909
PDE1C	64 (15%)	11 (10.3%)	30 (18.3%)	23 (15.3%)	0.189	0.794
PDE3A	43 (10%)	6 ( 5.6%)	20 (12.2%)	17 (11.3%)	0.163	0.771
PDE4DIP	60 (14%)	17 (15.9%)	21 (12.8%)	22 (14.7%)	0.746	0.94
PDZD2	74 (18%)	19 (17.8%)	35 (21.3%)	20 (13.3%)	0.17	0.775
PEG3	84 (20%)	25 (23.4%)	36 (22.0%)	23 (15.3%)	0.198	0.794
PGK2	50 (12%)	14 (13.1%)	17 (10.4%)	19 (12.7%)	0.738	0.94
PHKA1	69 (16%)	18 (16.8%)	25 (15.2%)	26 (17.3%)	0.877	0.968
PHLDB2	48 (11%)	11 (10.3%)	22 (13.4%)	15 (10.0%)	0.612	0.913
PIK3C2G	77 (18%)	17 (15.9%)	37 (22.6%)	23 (15.3%)	0.208	0.812
PIKFYVE	47 (11%)	10 ( 9.3%)	20 (12.2%)	17 (11.3%)	0.802	0.948
PKD1	57 (14%)	11 (10.3%)	29 (17.7%)	17 (11.3%)	0.146	0.756
PKD1L1	80 (19%)	18 (16.8%)	37 (22.6%)	25 (16.7%)	0.34	0.869
PKD1L2	59 (14%)	7 ( 6.5%)	27 (16.5%)	25 (16.7%)	0.0267	0.497
PKDREJ	44 (10%)	8 ( 7.5%)	20 (12.2%)	16 (10.7%)	0.475	0.877
PKHD1	82 (20%)	18 (16.8%)	31 (18.9%)	33 (22.0%)	0.586	0.909
PKHD1L1	176 (42%)	45 (42.1%)	71 (43.3%)	60 (40.0%)	0.841	0.957
PLA2R1	47 (11%)	10 ( 9.3%)	21 (12.8%)	16 (10.7%)	0.669	0.94
PLB1	53 (13%)	11 (10.3%)	22 (13.4%)	20 (13.3%)	0.748	0.94
PLCB1	67 (16%)	15 (14.0%)	30 (18.3%)	22 (14.7%)	0.575	0.907
PLCB4	92 (22%)	19 (17.8%)	37 (22.6%)	36 (24.0%)	0.484	0.879
PLCE1	80 (19%)	18 (16.8%)	33 (20.1%)	29 (19.3%)	0.802	0.948
PLCH1	83 (20%)	23 (21.5%)	31 (18.9%)	29 (19.3%)	0.881	0.968
PLCL2	48 (11%)	12 (11.2%)	20 (12.2%)	16 (10.7%)	0.907	0.968
PLCZ1	55 (13%)	16 (15.0%)	22 (13.4%)	17 (11.3%)	0.667	0.94
PLEC	64 (15%)	11 (10.3%)	29 (17.7%)	24 (16.0%)	0.236	0.824
PLG	51 (12%)	12 (11.2%)	28 (17.1%)	11 ( 7.3%)	0.031	0.533
PLXDC2	46 (11%)	13 (12.1%)	17 (10.4%)	16 (10.7%)	0.903	0.968
PLXNA4	72 (17%)	20 (18.7%)	27 (16.5%)	25 (16.7%)	0.881	0.968
PLXNB1	48 (11%)	15 (14%)	18 (11%)	15 (10%)	0.588	0.909
PMFBP1	43 (10%)	8 ( 7.5%)	18 (11.0%)	17 (11.3%)	0.569	0.907
POF1B	51 (12%)	9 ( 8.4%)	22 (13.4%)	20 (13.3%)	0.399	0.871
POLQ	51 (12%)	11 (10.3%)	23 (14.0%)	17 (11.3%)	0.65	0.937
POM121L12	53 (13%)	10 ( 9.3%)	25 (15.2%)	18 (12.0%)	0.367	0.871
POTEE	47 (11%)	6 ( 5.6%)	22 (13.4%)	19 (12.7%)	0.0922	0.713
POTEG	50 (12%)	14 (13.1%)	17 (10.4%)	19 (12.7%)	0.738	0.94
PPFIA2	69 (16%)	11 (10.3%)	35 (21.3%)	23 (15.3%)	0.051	0.674
PPP1R3A	76 (18%)	24 (22.4%)	28 (17.1%)	24 (16.0%)	0.388	0.871
PPP1R9A	44 (10%)	9 ( 8.4%)	19 (11.6%)	16 (10.7%)	0.728	0.94
PPP4R4	44 (10%)	14 (13.1%)	15 ( 9.1%)	15 (10.0%)	0.576	0.907
PRB2	51 (12%)	10 ( 9.3%)	25 (15.2%)	16 (10.7%)	0.294	0.845
PRDM16	50 (12%)	10 ( 9.3%)	22 (13.4%)	18 (12.0%)	0.61	0.913
PRDM9	70 (17%)	13 (12.1%)	35 (21.3%)	22 (14.7%)	0.109	0.717
PREX2	94 (22%)	20 (18.7%)	45 (27.4%)	29 (19.3%)	0.138	0.741
PRKDC	58 (14%)	16 (15.0%)	25 (15.2%)	17 (11.3%)	0.556	0.907
PRLR	52 (12%)	9 ( 8.4%)	21 (12.8%)	22 (14.7%)	0.306	0.845
PRRC2A	48 (11%)	11 (10.3%)	18 (11.0%)	19 (12.7%)	0.854	0.964
PRUNE2	97 (23%)	17 (15.9%)	45 (27.4%)	35 (23.3%)	0.0823	0.713
PTCHD2	57 (14%)	15 (14.0%)	26 (15.9%)	16 (10.7%)	0.404	0.871
PTCHD3	45 (11%)	11 (10.3%)	16 ( 9.8%)	18 (12.0%)	0.812	0.948
PTPN13	43 (10%)	13 (12.1%)	15 ( 9.1%)	15 (10.0%)	0.707	0.94
PTPRB	91 (22%)	21 (19.6%)	34 (20.7%)	36 (24.0%)	0.646	0.936
PTPRC	55 (13%)	16 (15.0%)	21 (12.8%)	18 (12.0%)	0.783	0.946
PTPRD	89 (21%)	18 (16.8%)	46 (28.0%)	25 (16.7%)	0.0263	0.497
PTPRF	45 (11%)	5 ( 4.7%)	26 (15.9%)	14 ( 9.3%)	0.0104	0.454
PTPRK	76 (18%)	19 (17.8%)	30 (18.3%)	27 (18.0%)	1	1
PTPRN2	56 (13%)	16 (15.0%)	20 (12.2%)	20 (13.3%)	0.799	0.948
PTPRO	46 (11%)	6 ( 5.6%)	24 (14.6%)	16 (10.7%)	0.0598	0.713
PTPRT	116 (28%)	26 (24.3%)	58 (35.4%)	32 (21.3%)	0.0152	0.469
PTPRZ1	52 (12%)	11 (10.3%)	22 (13.4%)	19 (12.7%)	0.76	0.94
PXDN	43 (10%)	10 ( 9.3%)	15 ( 9.1%)	18 (12.0%)	0.677	0.94
PXDNL	80 (19%)	14 (13.1%)	34 (20.7%)	32 (21.3%)	0.191	0.794
PZP	45 (11%)	13 (12.1%)	13 ( 7.9%)	19 (12.7%)	0.329	0.869
RBP3	58 (14%)	17 (15.9%)	22 (13.4%)	19 (12.7%)	0.752	0.94
RELN	110 (26%)	24 (22.4%)	58 (35.4%)	28 (18.7%)	0.0024	0.454
REV3L	43 (10%)	11 (10.3%)	15 ( 9.1%)	17 (11.3%)	0.823	0.95
RFX6	56 (13%)	16 (15.0%)	20 (12.2%)	20 (13.3%)	0.799	0.948
RGPD3	63 (15%)	18 (16.8%)	21 (12.8%)	24 (16.0%)	0.56	0.907
RGPD4	92 (22%)	23 (21.5%)	39 (23.8%)	30 (20.0%)	0.729	0.94
RGS7	54 (13%)	14 (13.1%)	24 (14.6%)	16 (10.7%)	0.575	0.907
RIMBP2	53 (13%)	14 (13.1%)	26 (15.9%)	13 ( 8.7%)	0.147	0.756
RIMS1	57 (14%)	9 ( 8.4%)	28 (17.1%)	20 (13.3%)	0.122	0.717
RIMS2	65 (15%)	13 (12.1%)	34 (20.7%)	18 (12.0%)	0.0678	0.713
RNF17	59 (14%)	16 (15.0%)	27 (16.5%)	16 (10.7%)	0.307	0.845
RNF213	51 (12%)	10 ( 9.3%)	24 (14.6%)	17 (11.3%)	0.438	0.871
ROBO2	68 (16%)	13 (12.1%)	29 (17.7%)	26 (17.3%)	0.425	0.871
ROS1	94 (22%)	24 (22.4%)	38 (23.2%)	32 (21.3%)	0.933	0.983
RP1	154 (37%)	37 (34.6%)	65 (39.6%)	52 (34.7%)	0.601	0.909
RP1L1	81 (19%)	14 (13.1%)	36 (22.0%)	31 (20.7%)	0.158	0.764
RPGRIP1	44 (10%)	10 ( 9.3%)	17 (10.4%)	17 (11.3%)	0.881	0.968
RPTN	61 (14%)	10 ( 9.3%)	28 (17.1%)	23 (15.3%)	0.182	0.79
RUNX1T1	50 (12%)	11 (10.3%)	18 (11.0%)	21 (14.0%)	0.622	0.918
RYR1	136 (32%)	32 (29.9%)	63 (38.4%)	41 (27.3%)	0.0934	0.713
RYR2	127 (30%)	31 (29.0%)	59 (36.0%)	37 (24.7%)	0.0875	0.713
RYR3	115 (27%)	25 (23.4%)	50 (30.5%)	40 (26.7%)	0.441	0.871
SACS	79 (19%)	15 (14.0%)	35 (21.3%)	29 (19.3%)	0.306	0.845
SALL1	85 (20%)	19 (17.8%)	35 (21.3%)	31 (20.7%)	0.762	0.94
SALL3	44 (10%)	11 (10.3%)	16 ( 9.8%)	17 (11.3%)	0.9	0.968
SAMD9	58 (14%)	14 (13.1%)	23 (14.0%)	21 (14.0%)	0.967	0.994
SAMD9L	69 (16%)	13 (12.1%)	32 (19.5%)	24 (16.0%)	0.288	0.845
SCAND3	77 (18%)	17 (15.9%)	34 (20.7%)	26 (17.3%)	0.578	0.908
SCN10A	111 (26%)	28 (26.2%)	45 (27.4%)	38 (25.3%)	0.911	0.971
SCN11A	123 (29%)	24 (22.4%)	58 (35.4%)	41 (27.3%)	0.0624	0.713
SCN1A	84 (20%)	19 (17.8%)	32 (19.5%)	33 (22.0%)	0.704	0.94
SCN2A	72 (17%)	18 (16.8%)	35 (21.3%)	19 (12.7%)	0.122	0.717
SCN3A	72 (17%)	17 (15.9%)	36 (22.0%)	19 (12.7%)	0.092	0.713
SCN4A	49 (12%)	12 (11.2%)	20 (12.2%)	17 (11.3%)	0.962	0.991
SCN5A	99 (24%)	25 (23.4%)	45 (27.4%)	29 (19.3%)	0.234	0.824
SCN7A	60 (14%)	11 (10.3%)	25 (15.2%)	24 (16.0%)	0.375	0.871
SCN8A	47 (11%)	8 ( 7.5%)	23 (14.0%)	16 (10.7%)	0.253	0.829
SCN9A	84 (20%)	17 (15.9%)	38 (23.2%)	29 (19.3%)	0.348	0.869
SDK1	68 (16%)	13 (12.1%)	31 (18.9%)	24 (16.0%)	0.345	0.869
SDK2	60 (14%)	18 (16.8%)	25 (15.2%)	17 (11.3%)	0.394	0.871
SEC16A	44 (10%)	5 ( 4.7%)	18 (11.0%)	21 (14.0%)	0.042	0.606
SELP	44 (10%)	8 ( 7.5%)	20 (12.2%)	16 (10.7%)	0.475	0.877
SEMA3E	46 (11%)	9 ( 8.4%)	23 (14.0%)	14 ( 9.3%)	0.279	0.845
SEMA5B	44 (10%)	8 ( 7.5%)	19 (11.6%)	17 (11.3%)	0.517	0.896
SERPINB3	47 (11%)	7 ( 6.5%)	24 (14.6%)	16 (10.7%)	0.116	0.717
SETBP1	51 (12%)	11 (10.3%)	20 (12.2%)	20 (13.3%)	0.785	0.946
SETD1A	46 (11%)	11 (10.3%)	19 (11.6%)	16 (10.7%)	0.941	0.984
SEZ6L	63 (15%)	15 (14.0%)	27 (16.5%)	21 (14.0%)	0.804	0.948
SGSM1	48 (11%)	12 (11.2%)	18 (11.0%)	18 (12.0%)	0.98	1
SH3RF2	62 (15%)	10 ( 9.3%)	27 (16.5%)	25 (16.7%)	0.184	0.791
SHANK2	53 (13%)	12 (11.2%)	18 (11.0%)	23 (15.3%)	0.476	0.877
SHROOM3	47 (11%)	9 ( 8.4%)	20 (12.2%)	18 (12.0%)	0.617	0.916
SHROOM4	50 (12%)	12 (11.2%)	23 (14.0%)	15 (10.0%)	0.554	0.907
SI	106 (25%)	23 (21.5%)	44 (26.8%)	39 (26.0%)	0.594	0.909
SIGLEC1	50 (12%)	11 (10.3%)	19 (11.6%)	20 (13.3%)	0.781	0.946
SIPA1L1	53 (13%)	7 ( 6.5%)	25 (15.2%)	21 (14.0%)	0.0723	0.713
SIPA1L3	51 (12%)	13 (12.1%)	21 (12.8%)	17 (11.3%)	0.928	0.981
TG	71 (17%)	17 (15.9%)	30 (18.3%)	24 (16.0%)	0.855	0.964
SLC12A5	44 (10%)	11 (10.3%)	13 ( 7.9%)	20 (13.3%)	0.302	0.845
SLC15A2	54 (13%)	13 (12.1%)	20 (12.2%)	21 (14.0%)	0.883	0.968
SLC22A9	47 (11%)	11 (10.3%)	18 (11.0%)	18 (12.0%)	0.923	0.978
SLC27A6	49 (12%)	14 (13.1%)	18 (11.0%)	17 (11.3%)	0.857	0.964
SLC38A4	50 (12%)	9 ( 8.4%)	25 (15.2%)	16 (10.7%)	0.22	0.816
SLC44A5	43 (10%)	10 ( 9.3%)	18 (11.0%)	15 (10.0%)	0.937	0.984
SLC4A10	48 (11%)	12 (11.2%)	18 (11.0%)	18 (12.0%)	0.98	1
SLC4A8	46 (11%)	7 ( 6.5%)	21 (12.8%)	18 (12.0%)	0.227	0.822
SLC8A1	54 (13%)	9 ( 8.4%)	23 (14.0%)	22 (14.7%)	0.275	0.845
SLC8A3	64 (15%)	17 (15.9%)	24 (14.6%)	23 (15.3%)	0.955	0.988
SLC9A4	45 (11%)	10 ( 9.3%)	17 (10.4%)	18 (12.0%)	0.796	0.948
SLC9C1	55 (13%)	13 (12.1%)	27 (16.5%)	15 (10.0%)	0.232	0.824
SLC9C2	73 (17%)	20 (18.7%)	33 (20.1%)	20 (13.3%)	0.254	0.829
SLCO1B7	44 (10%)	6 ( 5.6%)	23 (14.0%)	15 (10.0%)	0.0811	0.713
SLCO6A1	54 (13%)	10 ( 9.3%)	23 (14.0%)	21 (14.0%)	0.456	0.871
SLIT2	82 (20%)	16 (15.0%)	30 (18.3%)	36 (24.0%)	0.182	0.79
SLIT3	81 (19%)	16 (15.0%)	31 (18.9%)	34 (22.7%)	0.313	0.845
SLITRK1	49 (12%)	11 (10.3%)	21 (12.8%)	17 (11.3%)	0.808	0.948
SLITRK3	51 (12%)	13 (12.1%)	20 (12.2%)	18 (12.0%)	1	1
SMARCA4	43 (10%)	11 (10.3%)	21 (12.8%)	11 ( 7.3%)	0.27	0.841
SNAP91	53 (13%)	13 (12.1%)	21 (12.8%)	19 (12.7%)	1	1
SNCAIP	85 (20%)	23 (21.5%)	37 (22.6%)	25 (16.7%)	0.389	0.871
SORCS3	65 (15%)	11 (10.3%)	29 (17.7%)	25 (16.7%)	0.219	0.816
SORL1	93 (22%)	24 (22.4%)	36 (22.0%)	33 (22.0%)	1	1
SP140	53 (13%)	14 (13.1%)	19 (11.6%)	20 (13.3%)	0.881	0.968
SPAG17	75 (18%)	19 (17.8%)	34 (20.7%)	22 (14.7%)	0.389	0.871
SPATA31E1	51 (12%)	17 (15.9%)	19 (11.6%)	15 (10.0%)	0.349	0.869
SPEF2	73 (17%)	13 (12.1%)	32 (19.5%)	28 (18.7%)	0.247	0.829
SPEG	67 (16%)	17 (15.9%)	30 (18.3%)	20 (13.3%)	0.503	0.883
SPEN	55 (13%)	12 (11.2%)	26 (15.9%)	17 (11.3%)	0.453	0.871
SPHKAP	122 (29%)	30 (28.0%)	48 (29.3%)	44 (29.3%)	0.981	1
SPINK5	47 (11%)	12 (11.2%)	19 (11.6%)	16 (10.7%)	0.98	1
SPOCK3	43 (10%)	10 ( 9.3%)	15 ( 9.1%)	18 (12.0%)	0.677	0.94
SPTA1	113 (27%)	22 (20.6%)	55 (33.5%)	36 (24.0%)	0.0412	0.606
SPTB	70 (17%)	11 (10.3%)	29 (17.7%)	30 (20.0%)	0.101	0.717
SPTBN4	51 (12%)	10 ( 9.3%)	19 (11.6%)	22 (14.7%)	0.446	0.871
SPTBN5	55 (13%)	11 (10.3%)	29 (17.7%)	15 (10.0%)	0.0925	0.713
SRCAP	56 (13%)	17 (15.9%)	24 (14.6%)	15 (10.0%)	0.303	0.845
SRGAP3	56 (13%)	8 ( 7.5%)	26 (15.9%)	22 (14.7%)	0.105	0.717
SRRM2	55 (13%)	11 (10.3%)	25 (15.2%)	19 (12.7%)	0.494	0.882
ST18	78 (18%)	18 (16.8%)	37 (22.6%)	23 (15.3%)	0.235	0.824
ST6GAL2	52 (12%)	13 (12.1%)	22 (13.4%)	17 (11.3%)	0.847	0.96
STAB1	76 (18%)	22 (20.6%)	28 (17.1%)	26 (17.3%)	0.743	0.94
STAB2	103 (24%)	23 (21.5%)	46 (28.0%)	34 (22.7%)	0.407	0.871
STK31	64 (15%)	8 ( 7.5%)	30 (18.3%)	26 (17.3%)	0.0264	0.497
STON1-GTF2A1L	56 (13%)	13 (12.1%)	22 (13.4%)	21 (14.0%)	0.917	0.974
STXBP5L	105 (25%)	24 (22.4%)	50 (30.5%)	31 (20.7%)	0.108	0.717
SVEP1	116 (28%)	32 (29.9%)	40 (24.4%)	44 (29.3%)	0.496	0.882
SYCP1	43 (10%)	15 (14.0%)	17 (10.4%)	11 ( 7.3%)	0.225	0.821
SYNE1	140 (33%)	34 (31.8%)	58 (35.4%)	48 (32.0%)	0.77	0.942
SYNE2	78 (18%)	16 (15.0%)	39 (23.8%)	23 (15.3%)	0.0919	0.713
SYNJ2	43 (10%)	7 ( 6.5%)	21 (12.8%)	15 (10.0%)	0.247	0.829
SYNPO2	62 (15%)	10 ( 9.3%)	29 (17.7%)	23 (15.3%)	0.154	0.756
SYT10	43 (10%)	9 ( 8.4%)	18 (11.0%)	16 (10.7%)	0.805	0.948
SZT2	59 (14%)	13 (12.1%)	24 (14.6%)	22 (14.7%)	0.834	0.956
TACC2	107 (25%)	20 (18.7%)	51 (31.1%)	36 (24.0%)	0.066	0.713
TAF1L	63 (15%)	9 ( 8.4%)	33 (20.1%)	21 (14.0%)	0.0286	0.501
TANC2	45 (11%)	9 ( 8.4%)	18 (11.0%)	18 (12.0%)	0.673	0.94
TBX15	44 (10%)	9 ( 8.4%)	23 (14.0%)	12 ( 8.0%)	0.175	0.775
TCEB3B	49 (12%)	4 ( 3.7%)	22 (13.4%)	23 (15.3%)	0.00562	0.454
TCHHL1	56 (13%)	10 ( 9.3%)	26 (15.9%)	20 (13.3%)	0.319	0.851
TDRD5	60 (14%)	12 (11.2%)	32 (19.5%)	16 (10.7%)	0.059	0.713
TECTA	60 (14%)	19 (17.8%)	22 (13.4%)	19 (12.7%)	0.486	0.88
TENM1	93 (22%)	20 (18.7%)	40 (24.4%)	33 (22.0%)	0.552	0.907
TENM2	67 (16%)	11 (10.3%)	34 (20.7%)	22 (14.7%)	0.0642	0.713
TENM3	106 (25%)	23 (21.5%)	46 (28.0%)	37 (24.7%)	0.485	0.879
TENM4	69 (16%)	19 (17.8%)	27 (16.5%)	23 (15.3%)	0.865	0.965
TEP1	57 (14%)	10 ( 9.3%)	27 (16.5%)	20 (13.3%)	0.25	0.829
TET1	50 (12%)	7 ( 6.5%)	29 (17.7%)	14 ( 9.3%)	0.0117	0.454
TEX15	61 (14%)	12 (11.2%)	24 (14.6%)	25 (16.7%)	0.461	0.871
THBS1	43 (10%)	12 (11.2%)	17 (10.4%)	14 ( 9.3%)	0.878	0.968
THEMIS	53 (13%)	13 (12.1%)	16 ( 9.8%)	24 (16.0%)	0.236	0.824
THSD7A	59 (14%)	13 (12.1%)	25 (15.2%)	21 (14.0%)	0.781	0.946
THSD7B	150 (36%)	31 (29.0%)	69 (42.1%)	50 (33.3%)	0.0683	0.713
TIAM2	56 (13%)	11 (10.3%)	27 (16.5%)	18 (12.0%)	0.308	0.845
TIE1	48 (11%)	7 ( 6.5%)	22 (13.4%)	19 (12.7%)	0.17	0.775
TLL1	97 (23%)	24 (22.4%)	41 (25.0%)	32 (21.3%)	0.729	0.94
TLN2	50 (12%)	10 ( 9.3%)	28 (17.1%)	12 ( 8.0%)	0.0334	0.543
TLR4	57 (14%)	9 ( 8.4%)	24 (14.6%)	24 (16.0%)	0.177	0.779
TMC5	68 (16%)	15 (14.0%)	29 (17.7%)	24 (16.0%)	0.734	0.94
TMEM132B	81 (19%)	23 (21.5%)	35 (21.3%)	23 (15.3%)	0.325	0.862
TMEM132D	60 (14%)	12 (11.2%)	30 (18.3%)	18 (12.0%)	0.187	0.792
TMEM200A	51 (12%)	11 (10.3%)	20 (12.2%)	20 (13.3%)	0.785	0.946
TNC	56 (13%)	10 ( 9.3%)	22 (13.4%)	24 (16.0%)	0.298	0.845
TNN	60 (14%)	16 (15.0%)	18 (11.0%)	26 (17.3%)	0.257	0.829
TNR	90 (21%)	13 (12.1%)	39 (23.8%)	38 (25.3%)	0.0196	0.497
TNXB	80 (19%)	18 (16.8%)	29 (17.7%)	33 (22.0%)	0.522	0.896
TP53	68 (16%)	11 (10.3%)	36 (22.0%)	21 (14.0%)	0.0277	0.501
TP63	75 (18%)	13 (12.1%)	31 (18.9%)	31 (20.7%)	0.185	0.791
TPO	65 (15%)	16 (15.0%)	26 (15.9%)	23 (15.3%)	0.985	1
TPTE	95 (23%)	23 (21.5%)	38 (23.2%)	34 (22.7%)	0.945	0.985
TRANK1	101 (24%)	26 (24.3%)	39 (23.8%)	36 (24.0%)	1	1
TRERF1	46 (11%)	10 ( 9.3%)	18 (11.0%)	18 (12.0%)	0.832	0.955
TRHDE	81 (19%)	17 (15.9%)	35 (21.3%)	29 (19.3%)	0.546	0.907
TRIO	46 (11%)	8 ( 7.5%)	21 (12.8%)	17 (11.3%)	0.373	0.871
TRIOBP	55 (13%)	13 (12.1%)	24 (14.6%)	18 (12.0%)	0.756	0.94
TRPC4	60 (14%)	19 (17.8%)	17 (10.4%)	24 (16.0%)	0.162	0.771
TRPC5	46 (11%)	14 (13.1%)	24 (14.6%)	8 ( 5.3%)	0.0158	0.471
TRPC6	47 (11%)	15 (14.0%)	17 (10.4%)	15 (10.0%)	0.559	0.907
TRPC7	47 (11%)	10 ( 9.3%)	22 (13.4%)	15 (10.0%)	0.516	0.896
TRPM2	59 (14%)	11 (10.3%)	27 (16.5%)	21 (14.0%)	0.381	0.871
TRPM6	69 (16%)	14 (13.1%)	26 (15.9%)	29 (19.3%)	0.435	0.871
TRPV5	54 (13%)	8 ( 7.5%)	28 (17.1%)	18 (12.0%)	0.068	0.713
TRRAP	78 (18%)	18 (16.8%)	35 (21.3%)	25 (16.7%)	0.502	0.883
TSHZ2	59 (14%)	14 (13.1%)	25 (15.2%)	20 (13.3%)	0.89	0.968
TTBK1	44 (10%)	9 ( 8.4%)	20 (12.2%)	15 (10.0%)	0.626	0.919
TTN	336 (80%)	79 (73.8%)	138 (84.1%)	119 (79.3%)	0.118	0.717
UBR4	73 (17%)	15 (14.0%)	34 (20.7%)	24 (16.0%)	0.317	0.851
UBR5	46 (11%)	8 ( 7.5%)	20 (12.2%)	18 (12.0%)	0.423	0.871
UGT2A3	43 (10%)	9 ( 8.4%)	19 (11.6%)	15 (10.0%)	0.723	0.94
UGT2B15	44 (10%)	11 (10.3%)	18 (11.0%)	15 (10.0%)	0.979	1
UGT2B28	45 (11%)	13 (12.1%)	19 (11.6%)	13 ( 8.7%)	0.594	0.909
UGT2B4	47 (11%)	10 ( 9.3%)	18 (11.0%)	19 (12.7%)	0.726	0.94
UGT3A1	44 (10%)	14 (13.1%)	20 (12.2%)	10 ( 6.7%)	0.151	0.756
UNC13A	49 (12%)	12 (11.2%)	17 (10.4%)	20 (13.3%)	0.734	0.94
UNC13C	122 (29%)	30 (28.0%)	51 (31.1%)	41 (27.3%)	0.769	0.942
UNC5D	46 (11%)	8 ( 7.5%)	23 (14.0%)	15 (10.0%)	0.236	0.824
UNC79	88 (21%)	18 (16.8%)	39 (23.8%)	31 (20.7%)	0.403	0.871
USH2A	148 (35%)	31 (29.0%)	67 (40.9%)	50 (33.3%)	0.116	0.717
USP26	45 (11%)	5 ( 4.7%)	27 (16.5%)	13 ( 8.7%)	0.00618	0.454
USP29	69 (16%)	17 (15.9%)	34 (20.7%)	18 (12.0%)	0.11	0.717
USP34	43 (10%)	8 ( 7.5%)	17 (10.4%)	18 (12.0%)	0.522	0.896
USP6	53 (13%)	15 (14.0%)	20 (12.2%)	18 (12.0%)	0.866	0.965
USP9X	48 (11%)	10 ( 9.3%)	20 (12.2%)	18 (12.0%)	0.759	0.94
UTRN	48 (11%)	12 (11.2%)	23 (14.0%)	13 ( 8.7%)	0.343	0.869
VCAN	80 (19%)	19 (17.8%)	33 (20.1%)	28 (18.7%)	0.89	0.968
VPS13A	55 (13%)	12 (11.2%)	22 (13.4%)	21 (14.0%)	0.839	0.957
VPS13B	65 (15%)	14 (13.1%)	29 (17.7%)	22 (14.7%)	0.594	0.909
VPS13C	58 (14%)	14 (13.1%)	30 (18.3%)	14 ( 9.3%)	0.072	0.713
VPS13D	67 (16%)	16 (15.0%)	28 (17.1%)	23 (15.3%)	0.901	0.968
VWA3B	48 (11%)	10 ( 9.3%)	23 (14.0%)	15 (10.0%)	0.436	0.871
VWA8	44 (10%)	4 ( 3.7%)	24 (14.6%)	16 (10.7%)	0.0123	0.454
VWF	81 (19%)	11 (10.3%)	39 (23.8%)	31 (20.7%)	0.0145	0.463
WBSCR17	61 (14%)	18 (16.8%)	22 (13.4%)	21 (14.0%)	0.726	0.94
WDFY3	61 (14%)	10 ( 9.3%)	29 (17.7%)	22 (14.7%)	0.162	0.771
WDR49	53 (13%)	11 (10.3%)	19 (11.6%)	23 (15.3%)	0.427	0.871
WDR72	46 (11%)	14 (13.1%)	20 (12.2%)	12 ( 8.0%)	0.337	0.869
WNK3	43 (10%)	11 (10.3%)	20 (12.2%)	12 ( 8.0%)	0.468	0.875
XDH	73 (17%)	10 ( 9.3%)	36 (22.0%)	27 (18.0%)	0.0221	0.497
XIRP1	72 (17%)	15 (14%)	36 (22%)	21 (14%)	0.119	0.717
XIRP2	152 (36%)	33 (30.8%)	60 (36.6%)	59 (39.3%)	0.371	0.871
YLPM1	47 (11%)	10 ( 9.3%)	24 (14.6%)	13 ( 8.7%)	0.22	0.816
ZAN	93 (22%)	24 (22.4%)	38 (23.2%)	31 (20.7%)	0.87	0.968
ZBBX	57 (14%)	10 ( 9.3%)	26 (15.9%)	21 (14.0%)	0.307	0.845
ZDBF2	85 (20%)	21 (19.6%)	36 (22.0%)	28 (18.7%)	0.752	0.94
ZEB1	50 (12%)	7 ( 6.5%)	23 (14.0%)	20 (13.3%)	0.125	0.717
ZFHX3	56 (13%)	17 (15.9%)	22 (13.4%)	17 (11.3%)	0.555	0.907
ZFHX4	138 (33%)	36 (33.6%)	59 (36.0%)	43 (28.7%)	0.381	0.871
ZFPM2	79 (19%)	21 (19.6%)	42 (25.6%)	16 (10.7%)	0.00236	0.454
ZFYVE26	44 (10%)	10 ( 9.3%)	18 (11.0%)	16 (10.7%)	0.939	0.984
ZIM3	45 (11%)	9 ( 8.4%)	20 (12.2%)	16 (10.7%)	0.633	0.925
ZNF208	68 (16%)	7 ( 6.5%)	32 (19.5%)	29 (19.3%)	0.00416	0.454
ZNF229	48 (11%)	13 (12.1%)	21 (12.8%)	14 ( 9.3%)	0.6	0.909
ZNF423	46 (11%)	11 (10.3%)	14 ( 8.5%)	21 (14.0%)	0.297	0.845
ZNF462	47 (11%)	13 (12.1%)	17 (10.4%)	17 (11.3%)	0.887	0.968
ZNF536	80 (19%)	19 (17.8%)	33 (20.1%)	28 (18.7%)	0.89	0.968
ZNF560	50 (12%)	12 (11.2%)	24 (14.6%)	14 ( 9.3%)	0.349	0.869
ZNF676	49 (12%)	12 (11.2%)	17 (10.4%)	20 (13.3%)	0.734	0.94
ZNF711	43 (10%)	13 (12.1%)	15 ( 9.1%)	15 (10.0%)	0.707	0.94
ZNF804A	90 (21%)	18 (16.8%)	36 (22.0%)	36 (24.0%)	0.376	0.871
ZNF804B	49 (12%)	9 ( 8.4%)	24 (14.6%)	16 (10.7%)	0.283	0.845
ZNF831	106 (25%)	27 (25.2%)	46 (28.0%)	33 (22.0%)	0.48	0.879
ZNF99	62 (15%)	15 (14.0%)	27 (16.5%)	20 (13.3%)	0.74	0.94
ZSWIM2	50 (12%)	14 (13.1%)	20 (12.2%)	16 (10.7%)	0.811	0.948
ZZEF1	58 (14%)	9 ( 8.4%)	28 (17.1%)	21 (14.0%)	0.12	0.717

## Sheet: S3
samID	FGA	FGG	FGL	Subtype
TCGA-3N-A9WB-06A	0.220368	0.177045	0.0433231	CS3
TCGA-3N-A9WC-06A	0.350241	0.163849	0.186391	CS2
TCGA-3N-A9WD-06A	0.252234	0.103941	0.148292	CS2
TCGA-BF-A1PU-01A	0.682543	0.428986	0.253557	CS3
TCGA-BF-A1PV-01A	0.186543	0.0964895	0.0900537	CS3
TCGA-BF-A1PX-01A	0.000761982	0	0.000761982	CS3
TCGA-BF-A1PZ-01A	0.225202	0.129409	0.0957925	CS1
TCGA-BF-A1Q0-01A	0.645426	0.304758	0.340667	CS2
TCGA-BF-A3DJ-01A	0.332163	0.108734	0.223429	CS1
TCGA-BF-A3DL-01A	0.376998	0.149773	0.227225	CS3
TCGA-BF-A3DM-01A	0.155862	0.0445338	0.111329	CS1
TCGA-BF-A3DN-01A	0.414521	0.172286	0.242235	CS1
TCGA-BF-A5EO-01A	0.213599	0.0598466	0.153753	CS3
TCGA-BF-A5EP-01A	0.830027	0.466752	0.363275	CS3
TCGA-BF-A5EQ-01A	0.215304	0.0917439	0.12356	CS3
TCGA-BF-A5ER-01A	0.299198	0.180744	0.118454	CS3
TCGA-BF-A5ES-01A	0.123012	0.0911216	0.0318908	CS3
TCGA-BF-AAP0-06A	0.0250565	0.0245477	0.000508777	CS2
TCGA-D3-A1Q1-06A	0.73306	0.369297	0.363763	CS1
TCGA-D3-A1Q3-06A	0.254026	0.238935	0.0150911	CS2
TCGA-D3-A1Q4-06A	0.372321	0.0823265	0.289995	CS2
TCGA-D3-A1Q5-06A	0.459566	0.168453	0.291113	CS1
TCGA-D3-A1Q6-06A	0.201837	0.115146	0.0866909	CS2
TCGA-D3-A1Q7-06A	0.180976	0.0859431	0.0950332	CS2
TCGA-D3-A1Q8-06A	0.284945	0.0346004	0.250345	CS2
TCGA-D3-A1Q9-06A	0.617905	0.420545	0.197359	CS3
TCGA-D3-A1QA-06A	0.19623	0.109286	0.0869441	CS3
TCGA-D3-A1QB-06A	0.130634	0.087793	0.0428405	CS3
TCGA-D3-A2J6-06A	0.338369	0.056735	0.281634	CS3
TCGA-D3-A2J7-06A	0.340278	0.0817223	0.258556	CS2
TCGA-D3-A2J8-06A	0.0444406	0.0444143	2.62703e-05	CS2
TCGA-D3-A2J9-06A	0.0579767	0.0579191	5.75902e-05	CS2
TCGA-D3-A2JA-06A	0.249482	0.17603	0.0734516	CS2
TCGA-D3-A2JC-06A	0.522394	0.21324	0.309154	CS2
TCGA-D3-A2JD-06A	0.366364	0.165985	0.200379	CS3
TCGA-D3-A2JE-06A	0.240217	0.150234	0.089983	CS3
TCGA-D3-A2JF-06A	0.290695	0.196313	0.0943811	CS2
TCGA-D3-A2JG-06A	0.25086	0.0888006	0.16206	CS3
TCGA-D3-A2JH-06A	0.00938517	0.00937712	8.04793e-06	CS2
TCGA-D3-A2JK-06A	0.125571	0.0164285	0.109142	CS3
TCGA-D3-A2JL-06A	0.521643	0.272993	0.24865	CS3
TCGA-D3-A2JN-06A	0.468172	0.20714	0.261033	CS2
TCGA-D3-A2JO-06A	0.27019	0.155157	0.115033	CS3
TCGA-D3-A2JP-06A	0.4855	0.307483	0.178017	CS2
TCGA-D3-A3BZ-06A	0.0187632	0.018749	1.41428e-05	CS2
TCGA-D3-A3C6-06A	0.88859	0.502815	0.385775	CS1
TCGA-D3-A3C7-06A	0.294066	0.0813415	0.212725	CS2
TCGA-D3-A3C8-06A	1.23935e-06	1.17252e-06	6.68241e-08	CS2
TCGA-D3-A3CB-06A	0.139108	0.13621	0.0028978	CS2
TCGA-D3-A3CC-06A	0.433346	0.20247	0.230876	CS3
TCGA-D3-A3CE-06A	0.276087	0.117855	0.158232	CS1
TCGA-D3-A3CF-06A	0.231442	0.0760128	0.155429	CS2
TCGA-D3-A3ML-06A	0.3376	0.260963	0.0766372	CS3
TCGA-D3-A3MO-06A	0.301151	0.169607	0.131545	CS1
TCGA-D3-A3MR-06A	0.00805226	0.00775923	0.000293021	CS2
TCGA-D3-A3MU-06A	0.576918	0.278971	0.297947	CS3
TCGA-D3-A3MV-06A	0.692218	0.272727	0.419491	CS1
TCGA-D3-A51E-06A	0.239807	0.15831	0.0814963	CS3
TCGA-D3-A51F-06A	2.03866e-05	1.78084e-06	1.86058e-05	CS2
TCGA-D3-A51H-06A	0.00246478	0.0024368	2.7985e-05	CS2
TCGA-D3-A51J-06A	0.312282	0.116181	0.196101	CS2
TCGA-D3-A51K-06A	0.307186	0.210606	0.0965794	CS3
TCGA-D3-A51N-06A	0.288883	0.117059	0.171824	CS1
TCGA-D3-A51R-06A	0.137836	0.123417	0.014419	CS1
TCGA-D3-A51T-06A	0.286435	0.0700509	0.216384	CS2
TCGA-D3-A5GL-06A	0.206732	0.0417409	0.164991	CS3
TCGA-D3-A5GN-06A	0.5348	0.244664	0.290136	CS2
TCGA-D3-A5GO-06A	0.447199	0.196366	0.250833	CS3
TCGA-D3-A5GR-06A	0.22173	0.0781661	0.143564	CS2
TCGA-D3-A5GS-06A	0.381719	0.240108	0.141611	CS2
TCGA-D3-A5GT-01A	0.45133	0.20393	0.2474	CS3
TCGA-D3-A5GU-06A	0.660295	0.412312	0.247983	CS2
TCGA-D3-A8GB-06A	0.24274	0.0293703	0.21337	CS2
TCGA-D3-A8GC-06A	0.699333	0.408647	0.290686	CS2
TCGA-D3-A8GD-06A	0.15375	0.0803743	0.0733755	CS2
TCGA-D3-A8GE-06A	0.00138796	9.76554e-07	0.00138699	CS2
TCGA-D3-A8GI-06A	0.432432	0.296343	0.136089	CS3
TCGA-D3-A8GJ-06A	0.18602	0.122304	0.0637165	CS2
TCGA-D3-A8GK-06A	0.124324	0.103754	0.0205701	CS3
TCGA-D3-A8GL-06A	0.256067	0.138051	0.118016	CS1
TCGA-D3-A8GM-06A	0.208175	0.124938	0.0832369	CS3
TCGA-D3-A8GN-06A	0.179024	0.0229564	0.156067	CS2
TCGA-D3-A8GP-06A	0.572883	0.317404	0.255479	CS1
TCGA-D3-A8GQ-06A	0.338383	0.32883	0.00955261	CS2
TCGA-D3-A8GS-06A	0.32077	0.107836	0.212934	CS2
TCGA-D3-A8GV-06A	0.213925	0.111869	0.102056	CS1
TCGA-D9-A148-06A	0.395622	0.20079	0.194832	CS3
TCGA-D9-A149-06A	0.286958	0.11731	0.169647	CS3
TCGA-D9-A1JW-06A	0.232115	0.166385	0.0657303	CS3
TCGA-D9-A1JX-06A	0.254676	0.100634	0.154042	CS1
TCGA-D9-A1X3-06A	0.255432	0.12145	0.133982	CS1
TCGA-D9-A3Z1-06A	0.0608384	1.13858e-08	0.0608384	CS3
TCGA-D9-A3Z3-06A	0.415317	0.123966	0.291352	CS3
TCGA-D9-A3Z4-01A	0.333008	0.103152	0.229856	CS1
TCGA-D9-A4Z2-01A	0.329125	0.131951	0.197174	CS1
TCGA-D9-A4Z3-01A	0.286741	0.174124	0.112617	CS3
TCGA-D9-A4Z5-01A	0.675762	0.414118	0.261644	CS1
TCGA-D9-A4Z6-06A	0.879358	0.562402	0.316956	CS1
TCGA-D9-A6E9-06A	0.379656	0.140792	0.238864	CS3
TCGA-D9-A6EA-06A	0.559937	0.290344	0.269593	CS3
TCGA-D9-A6EC-06A	0.64795	0.411826	0.236124	CS3
TCGA-D9-A6EG-06A	0.323332	0.181302	0.14203	CS3
TCGA-DA-A1HV-06A	0.552492	0.19893	0.353562	CS2
TCGA-DA-A1HW-06A	0.613686	0.257931	0.355756	CS2
TCGA-DA-A1HY-06A	0.251233	0.125471	0.125762	CS1
TCGA-DA-A1I0-06A	0.255623	0.134158	0.121464	CS3
TCGA-DA-A1I1-06A	0.530874	0.229317	0.301558	CS2
TCGA-DA-A1I2-06A	0.555292	0.195736	0.359556	CS1
TCGA-DA-A1I4-06A	0.34444	0.161468	0.182971	CS3
TCGA-DA-A1I5-06A	0.267173	0.100367	0.166806	CS2
TCGA-DA-A1I7-06A	0.544954	0.261214	0.28374	CS2
TCGA-DA-A1I8-06A	0.466446	0.209104	0.257342	CS1
TCGA-DA-A1IA-06A	0.48101	0.264024	0.216986	CS3
TCGA-DA-A1IB-06A	0.0114356	0.0112237	0.000211895	CS2
TCGA-DA-A1IC-06A	0.250953	0.131099	0.119854	CS3
TCGA-DA-A3F3-06A	0.260345	0.212919	0.0474264	CS1
TCGA-DA-A3F5-06A	0.4247	0.22856	0.19614	CS2
TCGA-DA-A3F8-06A	0.0809146	0.0330302	0.0478843	CS2
TCGA-DA-A95V-06A	0.719662	0.360672	0.358991	CS3
TCGA-DA-A95W-06A	0.224882	0.137096	0.0877857	CS2
TCGA-DA-A95X-06A	0.905965	0.621053	0.284913	CS1
TCGA-DA-A95Y-06A	0.339377	0.135206	0.20417	CS3
TCGA-DA-A95Z-06A	0.401238	0.301121	0.100117	CS3
TCGA-EB-A1NK-01A	0.185434	0.117196	0.0682383	CS3
TCGA-EB-A24C-01A	0.795335	0.464682	0.330654	CS1
TCGA-EB-A24D-01A	0.605681	0.335569	0.270112	CS3
TCGA-EB-A299-01A	0.160072	0.0847748	0.0752974	CS1
TCGA-EB-A3HV-01A	0.247759	0.0699493	0.17781	CS1
TCGA-EB-A3XB-01A	0.378756	0.151601	0.227155	CS3
TCGA-EB-A3XC-01A	0.465711	0.214782	0.250929	CS3
TCGA-EB-A3XD-01A	0.000592112	0.000571663	2.04487e-05	CS3
TCGA-EB-A3XE-01A	0.219058	0.077797	0.141261	CS3
TCGA-EB-A3XF-01A	0.281779	0.122015	0.159765	CS1
TCGA-EB-A3Y6-01A	0.380862	0.186934	0.193927	CS2
TCGA-EB-A3Y7-01A	0.162342	0.0449287	0.117414	CS3
TCGA-EB-A41A-01A	0.174185	0.124481	0.0497044	CS3
TCGA-EB-A41B-01A	0.298772	0.0925506	0.206222	CS1
TCGA-EB-A42Y-01A	0.165047	0.122536	0.0425109	CS3
TCGA-EB-A42Z-01A	0.287452	0.1067	0.180752	CS1
TCGA-EB-A430-01A	0.301268	0.0997258	0.201542	CS3
TCGA-EB-A431-01A	0.481431	0.191262	0.290168	CS3
TCGA-EB-A44N-01A	0.243826	0.120415	0.12341	CS2
TCGA-EB-A44O-01A	0.348302	0.0924548	0.255847	CS3
TCGA-EB-A44P-01A	0.0992595	9.37452e-05	0.0991658	CS2
TCGA-EB-A44Q-06A	0.231854	0.156822	0.0750321	CS2
TCGA-EB-A44R-06A	0.329541	0.115902	0.213639	CS2
TCGA-EB-A4IQ-01A	0.284809	0.0874119	0.197397	CS3
TCGA-EB-A4IS-01A	0.15134	0.0555746	0.095765	CS2
TCGA-EB-A4OY-01A	0.654448	0.307465	0.346983	CS3
TCGA-EB-A4OZ-01A	2.24455e-05	0	2.24455e-05	CS3
TCGA-EB-A4P0-01A	0.501847	0.378999	0.122848	CS1
TCGA-EB-A4XL-01A	0.177698	0.00571482	0.171983	CS1
TCGA-EB-A551-01A	0.393975	0.14238	0.251595	CS2
TCGA-EB-A553-01A	0.387398	0.136051	0.251348	CS3
TCGA-EB-A57M-01A	0.457057	0.212274	0.244783	CS3
TCGA-EB-A5FP-01A	0.318083	0.194792	0.123291	CS3
TCGA-EB-A5KH-06A	0.302367	0.226794	0.0755723	CS3
TCGA-EB-A5SE-01A	0.243061	0.103222	0.139839	CS3
TCGA-EB-A5SF-01A	0.406999	0.0527556	0.354243	CS3
TCGA-EB-A5SG-06A	0.0295102	0.0294468	6.3408e-05	CS2
TCGA-EB-A5SH-06A	0.636753	0.410179	0.226574	CS3
TCGA-EB-A5UL-06A	0.396398	0.208124	0.188274	CS2
TCGA-EB-A5UM-01A	0.177578	0.0531938	0.124385	CS2
TCGA-EB-A5UN-06A	0.286424	0.100375	0.186049	CS3
TCGA-EB-A5VU-01A	0.612071	0.387775	0.224296	CS1
TCGA-EB-A6L9-06A	0.0792333	0.079219	1.43478e-05	CS3
TCGA-EB-A6QY-01A	0.541853	0.17436	0.367493	CS3
TCGA-EB-A6QZ-01A	0.532979	0.305077	0.227901	CS1
TCGA-EB-A6R0-01A	0.303271	0.0820788	0.221192	CS1
TCGA-EE-A17X-06A	0.0757095	9.40175e-07	0.0757085	CS1
TCGA-EE-A17Y-06A	0.604515	0.269185	0.33533	CS1
TCGA-EE-A17Z-06A	0.212565	0.0950887	0.117477	CS3
TCGA-EE-A180-06A	0.892215	0.400215	0.492	CS3
TCGA-EE-A181-06A	0.398349	0.156009	0.24234	CS2
TCGA-EE-A182-06A	0.186696	0.0711211	0.115575	CS3
TCGA-EE-A184-06A	0.310731	0.233822	0.0769088	CS3
TCGA-EE-A185-06A	0.247311	0.0591706	0.18814	CS3
TCGA-EE-A20B-06A	0.228265	0.0856277	0.142638	CS2
TCGA-EE-A20F-06A	0.307543	0.101667	0.205876	CS1
TCGA-EE-A20H-06A	0.740324	0.444433	0.295891	CS1
TCGA-EE-A20I-06A	0.843766	0.519859	0.323907	CS3
TCGA-EE-A29A-06A	0.287783	0.20796	0.0798224	CS1
TCGA-EE-A29B-06A	0.16946	0.0874701	0.0819895	CS3
TCGA-EE-A29C-06A	0.416914	0.117131	0.299782	CS3
TCGA-EE-A29D-06A	0.592683	0.341765	0.250919	CS1
TCGA-EE-A29E-06A	0.280451	0.192158	0.0882935	CS3
TCGA-EE-A29G-06A	0.0681603	0.0453012	0.0228591	CS2
TCGA-EE-A29H-06A	0.320762	0.108868	0.211894	CS3
TCGA-EE-A29L-06A	0.591759	0.391251	0.200508	CS3
TCGA-EE-A29M-06A	0.378207	0.147168	0.231039	CS2
TCGA-EE-A29N-06A	0.169769	0.0789387	0.0908304	CS2
TCGA-EE-A29P-06A	0.463054	0.225676	0.237378	CS2
TCGA-EE-A29Q-06A	0.337954	0.104747	0.233207	CS1
TCGA-EE-A29R-06A	0.295654	0.13511	0.160544	CS1
TCGA-EE-A29S-06A	0.263793	0.0877734	0.17602	CS3
TCGA-EE-A29T-06A	0.468288	0.205167	0.26312	CS2
TCGA-EE-A29V-06A	0.326863	0.0821482	0.244715	CS3
TCGA-EE-A29X-06A	0.775507	0.415223	0.360284	CS3
TCGA-EE-A2A0-06A	0.221824	0.0829853	0.138839	CS2
TCGA-EE-A2A1-06A	0.12071	0.0762602	0.0444502	CS2
TCGA-EE-A2A2-06A	0.231358	0.0583271	0.173031	CS2
TCGA-EE-A2A5-06A	0.46086	0.141939	0.318921	CS1
TCGA-EE-A2A6-06A	0.346455	0.217839	0.128615	CS2
TCGA-EE-A2GB-06A	0.515424	0.366889	0.148534	CS2
TCGA-EE-A2GC-06A	0.144878	0.0211343	0.123744	CS2
TCGA-EE-A2GD-06A	0.17416	0.0647613	0.109399	CS2
TCGA-EE-A2GE-06A	0.162569	0.0543137	0.108256	CS2
TCGA-EE-A2GH-06A	0.0658484	0.0645739	0.00127447	CS2
TCGA-EE-A2GI-06A	0.415273	0.218592	0.19668	CS2
TCGA-EE-A2GJ-06A	0.28001	0.0898683	0.190141	CS2
TCGA-EE-A2GK-06A	0.000659674	0	0.000659674	CS2
TCGA-EE-A2GL-06A	0.0552012	0.0281192	0.027082	CS2
TCGA-EE-A2GN-06A	0.539702	0.402388	0.137314	CS1
TCGA-EE-A2GO-06A	0.468238	0.237239	0.230999	CS1
TCGA-EE-A2GP-06A	0.634543	0.391654	0.242889	CS2
TCGA-EE-A2GR-06A	0.315705	0.0352103	0.280495	CS1
TCGA-EE-A2GS-06A	0.233258	0.0963594	0.136899	CS1
TCGA-EE-A2GT-06A	0.163129	0.0767987	0.0863299	CS3
TCGA-EE-A2GU-06A	0.289296	0.0979252	0.191371	CS2
TCGA-EE-A2M5-06A	0.0549573	0.0331422	0.0218151	CS3
TCGA-EE-A2M6-06A	0.57792	0.285911	0.292008	CS2
TCGA-EE-A2M7-06A	0.225989	0.0914274	0.134562	CS2
TCGA-EE-A2M8-06A	0.0178344	0.0177894	4.50527e-05	CS2
TCGA-EE-A2MC-06A	0.0639715	0.0340416	0.0299299	CS2
TCGA-EE-A2MD-06A	0.279826	0.111156	0.16867	CS3
TCGA-EE-A2ME-06A	0.00513353	0.00512345	1.00791e-05	CS2
TCGA-EE-A2MF-06A	0.288961	0.103966	0.184995	CS1
TCGA-EE-A2MG-06A	0.0133999	0.0133518	4.80907e-05	CS2
TCGA-EE-A2MH-06A	0.221178	0.0656946	0.155483	CS2
TCGA-EE-A2MI-06A	0.143987	0.088904	0.0550832	CS2
TCGA-EE-A2MJ-06A	0.0127963	0.0122662	0.0005301	CS2
TCGA-EE-A2MK-06A	0.541808	0.111216	0.430592	CS2
TCGA-EE-A2ML-06A	0.125255	0.0437045	0.0815508	CS2
TCGA-EE-A2MM-06A	0.309377	0.108724	0.200653	CS2
TCGA-EE-A2MN-06A	0.277848	0.145104	0.132743	CS3
TCGA-EE-A2MP-06A	0.199055	0.122399	0.0766563	CS2
TCGA-EE-A2MQ-06A	0.393424	0.187465	0.20596	CS2
TCGA-EE-A2MR-06A	6.95022e-05	7.7096e-06	6.17926e-05	CS2
TCGA-EE-A2MS-06A	0.60289	0.254197	0.348692	CS1
TCGA-EE-A2MT-06A	0.130457	0.0678977	0.0625595	CS3
TCGA-EE-A2MU-06A	0.163603	0.12636	0.0372429	CS3
TCGA-EE-A3AA-06A	0.0309994	0.0175672	0.0134322	CS2
TCGA-EE-A3AB-06A	0.280468	0.107723	0.172745	CS1
TCGA-EE-A3AC-06A	0.125209	0.0648675	0.0603412	CS2
TCGA-EE-A3AD-06A	0.516036	0.203992	0.312044	CS1
TCGA-EE-A3AF-06A	0.311453	0.119815	0.191638	CS3
TCGA-EE-A3AG-06A	0.469888	0.237122	0.232766	CS1
TCGA-EE-A3AH-06A	0.310731	0.0953036	0.215427	CS1
TCGA-EE-A3J3-06A	0.38627	0.235685	0.150585	CS2
TCGA-EE-A3J4-06A	0.216355	0.0942707	0.122085	CS3
TCGA-EE-A3J5-06A	0.354386	0.147828	0.206558	CS2
TCGA-EE-A3J7-06A	0.695037	0.326013	0.369024	CS1
TCGA-EE-A3J8-06A	0.19909	0.0641607	0.134929	CS1
TCGA-EE-A3JA-06A	0.680334	0.307061	0.373272	CS2
TCGA-EE-A3JB-06A	0.612322	0.245428	0.366894	CS2
TCGA-EE-A3JD-06A	0.000135848	0.000118825	1.70233e-05	CS2
TCGA-EE-A3JE-06A	0.00037367	0	0.00037367	CS2
TCGA-EE-A3JH-06A	0.0641138	0.050398	0.0137157	CS2
TCGA-EE-A3JI-06A	0.55062	0.37043	0.18019	CS1
TCGA-ER-A193-06A	0.221573	0.0539978	0.167575	CS2
TCGA-ER-A194-01A	0.114116	0.0509327	0.0631836	CS3
TCGA-ER-A195-06A	0.162799	0.000733978	0.162065	CS2
TCGA-ER-A196-01A	0.111013	0.0596361	0.0513771	CS3
TCGA-ER-A197-06A	0.328507	0.106366	0.222141	CS3
TCGA-ER-A198-06A	0.0962837	0.0471494	0.0491343	CS3
TCGA-ER-A199-06A	0.113905	0.11377	0.00013463	CS2
TCGA-ER-A19A-06A	6.04741e-05	1.68784e-08	6.04572e-05	CS2
TCGA-ER-A19B-06A	0.562413	0.259021	0.303393	CS1
TCGA-ER-A19C-06A	0.432341	0.135098	0.297243	CS3
TCGA-ER-A19D-06A	0.400881	0.143547	0.257333	CS2
TCGA-ER-A19E-06A	0.629047	0.269921	0.359127	CS2
TCGA-ER-A19F-06A	0.168202	0.0623238	0.105879	CS1
TCGA-ER-A19G-06A	0.192341	0.123874	0.068467	CS2
TCGA-ER-A19H-06A	0.551165	0.231598	0.319567	CS2
TCGA-ER-A19J-06A	0.224024	0.14063	0.0833943	CS1
TCGA-ER-A19K-01A	0.0946036	0.071388	0.0232156	CS3
TCGA-ER-A19L-06A	0.354263	0.127743	0.226519	CS1
TCGA-ER-A19M-06A	0.136314	0.0939375	0.0423761	CS2
TCGA-ER-A19N-06A	0.122021	0.0519019	0.0701191	CS2
TCGA-ER-A19P-06A	0.0267302	0.0267292	9.63087e-07	CS2
TCGA-ER-A19Q-06A	0.291795	0.150193	0.141602	CS3
TCGA-ER-A19S-06A	0.151831	0.085523	0.066308	CS2
TCGA-ER-A19T-01A	0.671657	0.427195	0.244462	CS3
TCGA-ER-A19T-06A	0.711638	0.377383	0.334255	CS3
TCGA-ER-A19W-06A	0.249888	0.0517253	0.198163	CS2
TCGA-ER-A1A1-06A	0.000842843	0.000518182	0.000324661	CS2
TCGA-ER-A2NB-01A	0.144433	0.0863692	0.058064	CS3
TCGA-ER-A2NC-06A	0.19515	0.151769	0.0433817	CS1
TCGA-ER-A2ND-06A	0.699394	0.322609	0.376785	CS3
TCGA-ER-A2NF-01A	0.30354	0.208156	0.0953832	CS3
TCGA-ER-A2NF-06A	0.306719	0.211364	0.0953553	CS3
TCGA-ER-A2NG-06A	0.275901	0.0656349	0.210266	CS3
TCGA-ER-A2NH-06A	0.288535	0.0358779	0.252657	CS2
TCGA-ER-A3ES-06A	0.12186	0.0807636	0.0410964	CS1
TCGA-ER-A3ET-06A	0.313796	0.20588	0.107916	CS2
TCGA-ER-A3EV-06A	0.426191	0.127294	0.298896	CS3
TCGA-ER-A3PL-06A	0.526181	0.237283	0.288898	CS2
TCGA-ER-A42H-01A	0.519957	0.259589	0.260368	CS1
TCGA-ER-A42K-06A	0.31719	0.166889	0.150301	CS1
TCGA-ER-A42L-06A	0.0420773	0.042055	2.23597e-05	CS2
TCGA-FR-A2OS-01A	0.155085	0.051573	0.103512	CS1
TCGA-FR-A3R1-01A	0.115562	0.0878995	0.0276626	CS3
TCGA-FR-A3YN-06A	0.404652	0.257261	0.147391	CS3
TCGA-FR-A44A-06A	0.271961	0.105617	0.166344	CS2
TCGA-FR-A69P-06A	0.578416	0.267062	0.311354	CS1
TCGA-FR-A726-01A	0.193018	0.112498	0.0805203	CS1
TCGA-FR-A728-01A	0.119292	0.0518616	0.0674303	CS3
TCGA-FR-A729-06A	0.393296	0.234093	0.159203	CS2
TCGA-FR-A7U8-06A	0.316932	0.112484	0.204449	CS3
TCGA-FR-A7U9-06A	0.0504161	0.00925586	0.0411602	CS2
TCGA-FR-A7UA-06A	0.0543489	0.054322	2.69361e-05	CS2
TCGA-FR-A8YC-06A	0.436856	0.25068	0.186176	CS2
TCGA-FR-A8YD-06A	0.351523	0.290311	0.0612118	CS3
TCGA-FR-A8YE-06A	0.0145957	0.0145581	3.75637e-05	CS2
TCGA-FS-A1YW-06A	0.281333	0.105575	0.175759	CS1
TCGA-FS-A1YX-06A	0.819029	0.470774	0.348254	CS1
TCGA-FS-A1YY-06A	0.234904	0.0359525	0.198952	CS3
TCGA-FS-A1Z0-06A	0.292489	0.14551	0.146978	CS2
TCGA-FS-A1Z3-06A	0.246372	0.140749	0.105623	CS1
TCGA-FS-A1Z4-06A	0.000944385	0.000937133	7.25216e-06	CS2
TCGA-FS-A1Z7-06A	0.295436	0.177444	0.117992	CS1
TCGA-FS-A1ZA-06A	0.221451	0.114424	0.107027	CS1
TCGA-FS-A1ZB-06A	0.199349	0.0171167	0.182232	CS3
TCGA-FS-A1ZC-06A	0.417721	0.232436	0.185285	CS1
TCGA-FS-A1ZD-06A	0.465059	0.366267	0.098792	CS1
TCGA-FS-A1ZE-06A	0.198623	0.113466	0.085157	CS1
TCGA-FS-A1ZF-06A	0.276726	0.0795266	0.1972	CS1
TCGA-FS-A1ZG-06A	0.205294	0.0957718	0.109522	CS3
TCGA-FS-A1ZH-06A	0.274023	0.13839	0.135633	CS2
TCGA-FS-A1ZJ-06A	0.464046	0.177865	0.28618	CS1
TCGA-FS-A1ZK-06A	0.685255	0.191619	0.493636	CS1
TCGA-FS-A1ZM-06A	0.690656	0.319001	0.371655	CS2
TCGA-FS-A1ZN-01A	0.137058	0.0565244	0.0805334	CS1
TCGA-FS-A1ZP-06A	0.13028	0.114776	0.0155042	CS3
TCGA-FS-A1ZQ-06A	0.692398	0.425587	0.266811	CS3
TCGA-FS-A1ZR-06A	0.299323	0.125206	0.174117	CS1
TCGA-FS-A1ZS-06A	0.36496	0.182539	0.182421	CS1
TCGA-FS-A1ZT-06A	0.307046	0.154146	0.1529	CS2
TCGA-FS-A1ZU-06A	0.486754	0.304763	0.181991	CS3
TCGA-FS-A1ZW-06A	0.157832	0.0336543	0.124177	CS2
TCGA-FS-A1ZY-06A	0.564901	0.347141	0.217761	CS1
TCGA-FS-A1ZZ-06A	0.209341	0.116405	0.0929352	CS3
TCGA-FS-A4F0-06A	0.10166	0.0182379	0.083422	CS1
TCGA-FS-A4F4-06A	0.247862	0.0699329	0.177929	CS3
TCGA-FS-A4F5-06A	0.703644	0.444281	0.259363	CS1
TCGA-FS-A4F8-06A	0.154155	0.128819	0.0253357	CS2
TCGA-FS-A4F9-06A	0.139001	0.0105291	0.128472	CS3
TCGA-FS-A4FB-06A	0.239374	0.0393748	0.2	CS1
TCGA-FS-A4FC-06A	0.0827066	0.0255092	0.0571974	CS2
TCGA-FS-A4FD-06A	0.267286	0.179135	0.0881512	CS2
TCGA-FW-A3I3-06A	0.555562	0.334562	0.221	CS1
TCGA-FW-A3R5-06A	0.0772849	0.0142484	0.0630366	CS3
TCGA-FW-A3TU-06A	0.34722	0.145363	0.201857	CS3
TCGA-FW-A3TV-06A	0.205588	0.0149186	0.190669	CS2
TCGA-FW-A5DX-01A	0.589991	0.298708	0.291283	CS1
TCGA-FW-A5DY-06A	0.000181513	0.000151865	2.9648e-05	CS2
TCGA-GF-A2C7-01A	0.338194	0.181502	0.156692	CS1
TCGA-GF-A3OT-06A	0.0710916	0.0708997	0.000191831	CS3
TCGA-GF-A4EO-06A	0.135487	0.0803411	0.0551457	CS2
TCGA-GF-A6C8-06A	0.254775	0.0189328	0.235842	CS2
TCGA-GF-A6C9-06A	0.0988097	0.0781995	0.0206103	CS2
TCGA-GF-A769-01A	0.353109	0.305833	0.0472757	CS1
TCGA-GN-A262-06A	0.968292	0.647301	0.320991	CS2
TCGA-GN-A263-01A	0.0899404	0	0.0899404	CS3
TCGA-GN-A264-06A	0.53639	0.241012	0.295377	CS3
TCGA-GN-A265-06A	0.042315	0.0247415	0.0175735	CS2
TCGA-GN-A266-06A	0.452906	0.18896	0.263946	CS2
TCGA-GN-A267-06A	0.436298	0.25555	0.180748	CS3
TCGA-GN-A268-06A	0.793192	0.548195	0.244997	CS3
TCGA-GN-A26A-06A	0.534863	0.312419	0.222444	CS2
TCGA-GN-A26C-01A	0.199955	0.159249	0.0407066	CS2
TCGA-GN-A26D-06A	0.677806	0.386294	0.291512	CS3
TCGA-GN-A4U3-06A	0.82374	0.53613	0.287609	CS1
TCGA-GN-A4U4-06A	0.133757	0.0757298	0.0580271	CS3
TCGA-GN-A4U5-01A	0.166376	0.0854454	0.0809304	CS2
TCGA-GN-A4U7-06A	0.275314	0.118372	0.156942	CS3
TCGA-GN-A4U8-06A	0.137582	0.0642422	0.0733402	CS2
TCGA-GN-A4U9-06A	0.525461	0.227962	0.297498	CS1
TCGA-GN-A8LK-06A	0.567962	0.316107	0.251855	CS3
TCGA-GN-A8LL-06A	0.531514	0.230896	0.300618	CS3
TCGA-GN-A9SD-06A	0.190731	0.0504627	0.140268	CS2
TCGA-HR-A2OG-06A	0.417332	0.322201	0.0951312	CS2
TCGA-HR-A2OH-06A	0.359537	0.17928	0.180257	CS2
TCGA-IH-A3EA-01A	0.183058	0.102521	0.0805375	CS3
TCGA-LH-A9QB-06A	0.272872	0.0940356	0.178837	CS1
TCGA-OD-A75X-06A	0.268591	0.127101	0.14149	CS1
TCGA-QB-A6FS-06A	0.25763	0.15305	0.104581	CS3
TCGA-QB-AA9O-06A	0.450236	0.250314	0.199921	CS1
TCGA-RP-A690-06A	0.0642246	0.0440995	0.0201251	CS3
TCGA-RP-A693-06A	0.158318	0.0542609	0.104057	CS2
TCGA-RP-A694-06A	0.216676	0.128877	0.0877987	CS2
TCGA-W3-A824-06A	0.095712	0.094272	0.00144002	CS3
TCGA-W3-A825-06A	0.593911	0.303696	0.290214	CS2
TCGA-W3-A828-06A	0.160467	0.0848908	0.0755767	CS2
TCGA-W3-AA1O-06A	0.367101	0.309714	0.0573869	CS3
TCGA-W3-AA1Q-06A	0.112348	0.112236	0.000111303	CS3
TCGA-W3-AA1R-06A	0.330215	0.135043	0.195173	CS3
TCGA-W3-AA1W-06A	0.0390899	0.0293204	0.00976943	CS2
TCGA-W3-AA21-06A	0.491898	0.235424	0.256474	CS3
TCGA-WE-A8JZ-06A	0.776584	0.499131	0.277452	CS1
TCGA-WE-A8K1-06A	0.178768	0.122951	0.0558168	CS2
TCGA-WE-A8K5-06A	0.316353	0.104276	0.212077	CS1
TCGA-WE-A8K6-06A	0.518383	0.346596	0.171787	CS1
TCGA-WE-A8ZM-06A	0.358646	0.148332	0.210314	CS1
TCGA-WE-A8ZN-06A	0.0917242	0.0686075	0.0231167	CS3
TCGA-WE-A8ZO-06A	0.153735	0.0613797	0.0923553	CS1
TCGA-WE-A8ZQ-06A	0.525954	0.332896	0.193059	CS1
TCGA-WE-A8ZT-06A	0.142385	0.0906003	0.0517846	CS1
TCGA-WE-A8ZX-06A	0.854561	0.469939	0.384622	CS2
TCGA-WE-A8ZY-06A	0.660656	0.252536	0.408119	CS2
TCGA-WE-AA9Y-06A	0.0895094	0.0772934	0.0122161	CS2
TCGA-WE-AAA0-06A	0.189181	0.128444	0.0607375	CS2
TCGA-WE-AAA3-06A	0.595156	0.331785	0.263371	CS3
TCGA-WE-AAA4-06A	0.198662	0.0337307	0.164932	CS3
TCGA-YD-A89C-06A	0.245378	0.227566	0.0178123	CS1
TCGA-YD-A9TA-06A	0.592474	0.297609	0.294865	CS1
TCGA-YG-AA3O-06A	0.298243	0.133425	0.164818	CS3
TCGA-YG-AA3P-06A	0.6181	0.387005	0.231095	CS3
TCGA-Z2-A8RT-06A	0.275528	0.0562793	0.219249	CS2
TCGA-Z2-AA3S-06A	0.30304	0.0827649	0.220276	CS1
TCGA-Z2-AA3V-06A	0.27443	0.132713	0.141717	CS3

## Sheet: S4
samID	Amp	Del	Total	iCluster
TCGA-EE-A29C-06A	525	1681	2206	CS3
TCGA-EB-A44O-01A	526	1653	2179	CS3
TCGA-D3-A5GN-06A	395	1775	2170	CS2
TCGA-FR-A8YD-06A	504	1642	2146	CS3
TCGA-D3-A3MV-06A	523	1620	2143	CS1
TCGA-DA-A3F5-06A	427	1716	2143	CS2
TCGA-EE-A17Y-06A	527	1583	2110	CS1
TCGA-GN-A267-06A	398	1686	2084	CS3
TCGA-FS-A1ZF-06A	534	1528	2062	CS1
TCGA-WE-A8ZM-06A	443	1617	2060	CS1
TCGA-ER-A19T-01A	529	1515	2044	CS3
TCGA-EB-A5VU-01A	420	1564	1984	CS1
TCGA-D3-A2JE-06A	388	1594	1982	CS3
TCGA-EE-A3J7-06A	405	1557	1962	CS1
TCGA-GN-A268-06A	537	1416	1953	CS3
TCGA-FS-A1YX-06A	397	1548	1945	CS1
TCGA-EE-A29V-06A	527	1417	1944	CS3
TCGA-EB-A553-01A	416	1510	1926	CS3
TCGA-DA-A1HV-06A	321	1593	1914	CS2
TCGA-FS-A1ZK-06A	321	1590	1911	CS1
TCGA-EE-A29X-06A	508	1373	1881	CS3
TCGA-D3-A3MU-06A	513	1351	1864	CS3
TCGA-FW-A5DX-01A	312	1547	1859	CS1
TCGA-FS-A4F5-06A	420	1434	1854	CS1
TCGA-BF-A5EP-01A	509	1337	1846	CS3
TCGA-EE-A2MS-06A	332	1500	1832	CS1
TCGA-GN-A8LK-06A	517	1304	1821	CS3
TCGA-FS-A1ZM-06A	408	1407	1815	CS2
TCGA-D3-A2J6-06A	447	1366	1813	CS3
TCGA-EE-A2MK-06A	400	1408	1808	CS2
TCGA-EE-A180-06A	336	1467	1803	CS3
TCGA-DA-A95V-06A	331	1469	1800	CS3
TCGA-EE-A3JA-06A	313	1452	1765	CS2
TCGA-EB-A4OY-01A	521	1233	1754	CS3
TCGA-EE-A2M6-06A	500	1251	1751	CS2
TCGA-FS-A1ZC-06A	499	1247	1746	CS1
TCGA-BF-A3DJ-01A	503	1240	1743	CS1
TCGA-D9-A3Z4-01A	208	1533	1741	CS1
TCGA-D3-A1Q1-06A	417	1322	1739	CS1
TCGA-EE-A20I-06A	526	1210	1736	CS3
TCGA-ER-A19G-06A	317	1418	1735	CS2
TCGA-EE-A3AD-06A	522	1199	1721	CS1
TCGA-D3-A1Q9-06A	520	1188	1708	CS3
TCGA-ER-A19S-06A	381	1312	1693	CS2
TCGA-WE-A8JZ-06A	193	1500	1693	CS1
TCGA-EB-A3Y6-01A	399	1279	1678	CS2
TCGA-ER-A19T-06A	508	1170	1678	CS3
TCGA-EE-A2A5-06A	297	1371	1668	CS1
TCGA-EE-A3J3-06A	495	1168	1663	CS2
TCGA-D9-A6EC-06A	408	1238	1646	CS3
TCGA-YG-AA3P-06A	532	1113	1645	CS3
TCGA-D3-A3CE-06A	502	1139	1641	CS1
TCGA-EB-A431-01A	325	1315	1640	CS3
TCGA-D3-A51N-06A	288	1346	1634	CS1
TCGA-D3-A2JF-06A	412	1218	1630	CS2
TCGA-D9-A148-06A	299	1327	1626	CS3
TCGA-D3-A3ML-06A	392	1230	1622	CS3
TCGA-EE-A181-06A	382	1238	1620	CS2
TCGA-EE-A29R-06A	308	1308	1616	CS1
TCGA-D9-A4Z5-01A	411	1193	1604	CS1
TCGA-ER-A3PL-06A	208	1370	1578	CS2
TCGA-D3-A3C6-06A	533	1042	1575	CS1
TCGA-EB-A24D-01A	396	1178	1574	CS3
TCGA-EE-A3AB-06A	442	1126	1568	CS1
TCGA-GN-A26A-06A	417	1149	1566	CS2
TCGA-GN-A264-06A	321	1238	1559	CS3
TCGA-ER-A19H-06A	301	1250	1551	CS2
TCGA-FS-A1Z0-06A	389	1152	1541	CS2
TCGA-EE-A2GE-06A	296	1242	1538	CS2
TCGA-EE-A20H-06A	308	1227	1535	CS1
TCGA-DA-A1HY-06A	304	1227	1531	CS1
TCGA-FR-A69P-06A	314	1215	1529	CS1
TCGA-GN-A4U3-06A	507	1021	1528	CS1
TCGA-YD-A9TA-06A	320	1204	1524	CS1
TCGA-YG-AA3O-06A	196	1317	1513	CS3
TCGA-D3-A5GT-01A	507	1005	1512	CS3
TCGA-EB-A4IQ-01A	516	990	1506	CS3
TCGA-FS-A4FB-06A	534	970	1504	CS1
TCGA-ER-A19W-06A	100	1402	1502	CS2
TCGA-FS-A1ZA-06A	201	1295	1496	CS1
TCGA-ER-A42H-01A	512	977	1489	CS1
TCGA-EE-A185-06A	538	950	1488	CS3
TCGA-D3-A2JN-06A	305	1175	1480	CS2
TCGA-D3-A2JL-06A	316	1159	1475	CS3
TCGA-GN-A4U9-06A	189	1283	1472	CS1
TCGA-D3-A2JC-06A	426	1042	1468	CS2
TCGA-WE-A8ZQ-06A	512	956	1468	CS1
TCGA-HR-A2OG-06A	217	1249	1466	CS2
TCGA-D9-A6EA-06A	416	1048	1464	CS3
TCGA-EB-A57M-01A	388	1072	1460	CS3
TCGA-ER-A19B-06A	114	1344	1458	CS1
TCGA-EE-A2GP-06A	387	1066	1453	CS2
TCGA-D3-A1Q4-06A	200	1249	1449	CS2
TCGA-BF-A5EQ-01A	305	1142	1447	CS3
TCGA-EB-A42Z-01A	412	1033	1445	CS1
TCGA-FS-A1ZJ-06A	324	1121	1445	CS1
TCGA-FW-A3TU-06A	415	1029	1444	CS3
TCGA-ER-A19Q-06A	392	1048	1440	CS3
TCGA-D9-A149-06A	294	1140	1434	CS3
TCGA-GN-A8LL-06A	422	1012	1434	CS3
TCGA-WE-AAA3-06A	403	1029	1432	CS3
TCGA-ER-A2ND-06A	306	1118	1424	CS3
TCGA-3N-A9WC-06A	290	1131	1421	CS2
TCGA-D3-A1Q3-06A	200	1219	1419	CS2
TCGA-EE-A2MH-06A	286	1129	1415	CS2
TCGA-D3-A2JD-06A	216	1197	1413	CS3
TCGA-LH-A9QB-06A	189	1221	1410	CS1
TCGA-FS-A1ZQ-06A	430	976	1406	CS3
TCGA-EE-A3JB-06A	99	1295	1394	CS2
TCGA-GN-A4U7-06A	219	1171	1390	CS3
TCGA-D3-A8GI-06A	298	1076	1374	CS3
TCGA-QB-AA9O-06A	419	945	1364	CS1
TCGA-OD-A75X-06A	509	854	1363	CS1
TCGA-EE-A3J5-06A	423	925	1348	CS2
TCGA-D9-A3Z3-06A	313	1031	1344	CS3
TCGA-EE-A2GU-06A	211	1133	1344	CS2
TCGA-EB-A3XF-01A	376	964	1340	CS1
TCGA-W3-A825-06A	434	905	1339	CS2
TCGA-FS-A1ZR-06A	377	961	1338	CS1
TCGA-EE-A2M7-06A	97	1239	1336	CS2
TCGA-DA-A95Y-06A	205	1125	1330	CS3
TCGA-EE-A29D-06A	240	1082	1322	CS1
TCGA-EB-A3XB-01A	392	923	1315	CS3
TCGA-EE-A29T-06A	401	911	1312	CS2
TCGA-GN-A262-06A	540	771	1311	CS2
TCGA-FS-A1ZT-06A	308	996	1304	CS2
TCGA-FW-A3I3-06A	401	903	1304	CS1
TCGA-DA-A1I8-06A	324	978	1302	CS1
TCGA-ER-A3EV-06A	218	1084	1302	CS3
TCGA-D3-A8GM-06A	89	1212	1301	CS3
TCGA-D3-A5GR-06A	288	1007	1295	CS2
TCGA-EB-A6QY-01A	323	961	1284	CS3
TCGA-EE-A29S-06A	289	994	1283	CS3
TCGA-ER-A2NB-01A	113	1164	1277	CS3
TCGA-DA-A1HW-06A	536	738	1274	CS2
TCGA-EB-A5SF-01A	207	1065	1272	CS3
TCGA-D3-A8GD-06A	291	980	1271	CS2
TCGA-EE-A29H-06A	528	738	1266	CS3
TCGA-D3-A51E-06A	511	754	1265	CS3
TCGA-D3-A2JP-06A	299	961	1260	CS2
TCGA-D3-A51J-06A	287	966	1253	CS2
TCGA-D3-A1Q5-06A	406	846	1252	CS1
TCGA-DA-A95Z-06A	412	839	1251	CS3
TCGA-EE-A29L-06A	402	849	1251	CS3
TCGA-D9-A4Z6-06A	332	914	1246	CS1
TCGA-RP-A693-06A	289	956	1245	CS2
TCGA-D9-A4Z2-01A	412	828	1240	CS1
TCGA-EE-A2MP-06A	94	1146	1240	CS2
TCGA-DA-A1I7-06A	217	1020	1237	CS2
TCGA-EB-A44R-06A	215	1020	1235	CS2
TCGA-EE-A3AH-06A	331	900	1231	CS1
TCGA-EE-A2GR-06A	511	699	1210	CS1
TCGA-EB-A5UL-06A	219	990	1209	CS2
TCGA-W3-AA1O-06A	220	988	1208	CS3
TCGA-D3-A8GN-06A	179	1025	1204	CS2
TCGA-QB-A6FS-06A	395	809	1204	CS3
TCGA-DA-A95X-06A	514	688	1202	CS1
TCGA-WE-A8ZY-06A	212	982	1194	CS2
TCGA-ER-A42K-06A	211	973	1184	CS1
TCGA-D3-A2J7-06A	294	886	1180	CS2
TCGA-EE-A29P-06A	189	988	1177	CS2
TCGA-EB-A6QZ-01A	200	976	1176	CS1
TCGA-FR-A8YC-06A	189	981	1170	CS2
TCGA-EE-A3JI-06A	212	951	1163	CS1
TCGA-FR-A7U8-06A	378	785	1163	CS3
TCGA-EB-A551-01A	320	842	1162	CS2
TCGA-D9-A1JX-06A	105	1052	1157	CS1
TCGA-FS-A1ZY-06A	421	736	1157	CS1
TCGA-D3-A5GU-06A	410	746	1156	CS2
TCGA-EE-A2GO-06A	418	736	1154	CS1
TCGA-EE-A2A6-06A	122	1031	1153	CS2
TCGA-Z2-AA3V-06A	314	838	1152	CS3
TCGA-ER-A19D-06A	221	924	1145	CS2
TCGA-D3-A8GP-06A	387	747	1134	CS1
TCGA-EE-A29M-06A	111	1019	1130	CS2
TCGA-D3-A5GL-06A	308	821	1129	CS3
TCGA-DA-A3F3-06A	420	709	1129	CS1
TCGA-EB-A5FP-01A	207	921	1128	CS3
TCGA-EE-A3AG-06A	401	725	1126	CS1
TCGA-EE-A2A2-06A	121	1002	1123	CS2
TCGA-D9-A6EG-06A	386	733	1119	CS3
TCGA-EB-A44N-01A	386	733	1119	CS2
TCGA-EE-A29Q-06A	314	804	1118	CS1
TCGA-ER-A2NF-06A	401	715	1116	CS3
TCGA-ER-A2NF-01A	401	715	1116	CS3
TCGA-EB-A5SH-06A	312	801	1113	CS3
TCGA-ER-A19N-06A	295	814	1109	CS2
TCGA-BF-A5ER-01A	377	729	1106	CS3
TCGA-GN-A26D-06A	416	688	1104	CS3
TCGA-FS-A1ZB-06A	2	1099	1101	CS3
TCGA-WE-A8K6-06A	501	599	1100	CS1
TCGA-DA-A1I4-06A	387	707	1094	CS3
TCGA-FS-A4F4-06A	297	794	1091	CS3
TCGA-D3-A3CC-06A	400	683	1083	CS3
TCGA-EE-A2MD-06A	208	875	1083	CS3
TCGA-GF-A4EO-06A	97	961	1058	CS2
TCGA-DA-A1I1-06A	311	746	1057	CS2
TCGA-GF-A769-01A	508	547	1055	CS1
TCGA-Z2-A8RT-06A	319	736	1055	CS2
TCGA-EB-A3XC-01A	336	707	1043	CS3
TCGA-EE-A2GJ-06A	106	935	1041	CS2
TCGA-EB-A430-01A	200	839	1039	CS3
TCGA-EE-A3J4-06A	379	658	1037	CS3
TCGA-IH-A3EA-01A	384	653	1037	CS3
TCGA-EE-A2A0-06A	89	945	1034	CS2
TCGA-EE-A3J8-06A	537	493	1030	CS1
TCGA-D3-A3CF-06A	3	1025	1028	CS2
TCGA-ER-A19J-06A	378	650	1028	CS1
TCGA-EE-A3AF-06A	290	737	1027	CS3
TCGA-D3-A2JO-06A	315	705	1020	CS3
TCGA-W3-AA1R-06A	201	819	1020	CS3
TCGA-FS-A1Z7-06A	400	611	1011	CS1
TCGA-EE-A2MJ-06A	201	797	998	CS2
TCGA-EB-A4XL-01A	410	586	996	CS1
TCGA-FS-A1ZH-06A	201	789	990	CS2
TCGA-W3-AA21-06A	391	595	986	CS3
TCGA-EE-A2GN-06A	424	558	982	CS1
TCGA-EE-A2MF-06A	298	670	968	CS1
TCGA-DA-A1IA-06A	196	766	962	CS3
TCGA-FS-A1ZS-06A	297	665	962	CS1
TCGA-D3-A8GC-06A	115	844	959	CS2
TCGA-EE-A2GB-06A	225	733	958	CS2
TCGA-FS-A1ZD-06A	410	544	954	CS1
TCGA-EB-A24C-01A	533	420	953	CS1
TCGA-FR-A44A-06A	224	718	942	CS2
TCGA-FS-A1ZZ-06A	187	752	939	CS3
TCGA-ER-A198-06A	286	648	934	CS3
TCGA-D9-A1JW-06A	390	542	932	CS3
TCGA-WE-A8ZX-06A	506	426	932	CS2
TCGA-EE-A2GL-06A	383	533	916	CS2
TCGA-EE-A2MN-06A	220	694	914	CS3
TCGA-WE-A8K5-06A	379	535	914	CS1
TCGA-EB-A3Y7-01A	17	892	909	CS3
TCGA-FS-A1YW-06A	292	617	909	CS1
TCGA-D3-A2JA-06A	312	596	908	CS2
TCGA-BF-A1Q0-01A	420	486	906	CS2
TCGA-BF-A1PU-01A	519	381	900	CS3
TCGA-ER-A3ET-06A	521	376	897	CS2
TCGA-DA-A1I0-06A	386	508	894	CS3
TCGA-EE-A20B-06A	199	689	888	CS2
TCGA-EE-A29A-06A	178	704	882	CS1
TCGA-ER-A19C-06A	511	370	881	CS3
TCGA-EE-A182-06A	96	767	863	CS3
TCGA-EE-A17Z-06A	319	540	859	CS3
TCGA-EE-A2GS-06A	298	557	855	CS1
TCGA-BF-A3DN-01A	98	755	853	CS1
TCGA-FS-A1ZN-01A	298	552	850	CS1
TCGA-FS-A1ZG-06A	186	660	846	CS3
TCGA-ER-A195-06A	0	832	832	CS2
TCGA-GN-A4U4-06A	304	528	832	CS3
TCGA-BF-A1PV-01A	289	542	831	CS3
TCGA-ER-A19M-06A	518	310	828	CS2
TCGA-EB-A5KH-06A	388	433	821	CS3
TCGA-FS-A1ZE-06A	112	705	817	CS1
TCGA-DA-A1I5-06A	98	718	816	CS2
TCGA-D9-A6E9-06A	317	498	815	CS3
TCGA-ER-A19F-06A	99	714	813	CS1
TCGA-EB-A44Q-06A	506	305	811	CS2
TCGA-EB-A5UM-01A	102	709	811	CS2
TCGA-D3-A8GJ-06A	312	495	807	CS2
TCGA-D3-A5GS-06A	329	476	805	CS2
TCGA-D3-A8GL-06A	211	579	790	CS1
TCGA-HR-A2OH-06A	310	473	783	CS2
TCGA-EE-A29B-06A	99	677	776	CS3
TCGA-DA-A1IC-06A	188	578	766	CS3
TCGA-GF-A2C7-01A	388	370	758	CS1
TCGA-D3-A8GV-06A	105	652	757	CS1
TCGA-EE-A2GC-06A	417	335	752	CS2
TCGA-D9-A1X3-06A	393	354	747	CS1
TCGA-EB-A5SE-01A	193	553	746	CS3
TCGA-ER-A199-06A	198	548	746	CS2
TCGA-DA-A1I2-06A	379	364	743	CS1
TCGA-GN-A4U8-06A	200	541	741	CS2
TCGA-BF-AAP0-06A	89	645	734	CS2
TCGA-GN-A266-06A	201	529	730	CS2
TCGA-FR-A728-01A	199	526	725	CS3
TCGA-ER-A19E-06A	186	536	722	CS2
TCGA-FS-A1ZU-06A	400	322	722	CS3
TCGA-EE-A2M8-06A	286	435	721	CS2
TCGA-GF-A6C8-06A	304	416	720	CS2
TCGA-EE-A2MT-06A	13	703	716	CS3
TCGA-EB-A4P0-01A	500	215	715	CS1
TCGA-FR-A726-01A	385	328	713	CS1
TCGA-EB-A41B-01A	12	693	705	CS1
TCGA-EB-A5UN-06A	107	593	700	CS3
TCGA-Z2-AA3S-06A	529	171	700	CS1
TCGA-EE-A2M5-06A	2	696	698	CS3
TCGA-EE-A184-06A	115	580	695	CS3
TCGA-D3-A51T-06A	98	588	686	CS2
TCGA-ER-A2NH-06A	10	673	683	CS2
TCGA-FS-A4F8-06A	381	300	681	CS2
TCGA-FS-A4F9-06A	211	468	679	CS3
TCGA-FS-A4FD-06A	308	362	670	CS2
TCGA-D3-A5GO-06A	112	557	669	CS3
TCGA-D3-A3MO-06A	311	355	666	CS1
TCGA-FR-A7U9-06A	89	572	661	CS2
TCGA-FW-A3R5-06A	112	545	657	CS3
TCGA-GN-A9SD-06A	97	557	654	CS2
TCGA-FS-A1ZW-06A	103	549	652	CS2
TCGA-EE-A2A1-06A	121	526	647	CS2
TCGA-EE-A2GD-06A	99	548	647	CS2
TCGA-EE-A29E-06A	303	340	643	CS3
TCGA-ER-A19L-06A	304	334	638	CS1
TCGA-ER-A193-06A	203	423	626	CS2
TCGA-RP-A694-06A	306	313	619	CS2
TCGA-EE-A20F-06A	317	282	599	CS1
TCGA-EE-A2MQ-06A	313	286	599	CS2
TCGA-D3-A51K-06A	413	185	598	CS3
TCGA-D3-A1QB-06A	298	298	596	CS3
TCGA-D9-A4Z3-01A	399	197	596	CS3
TCGA-EE-A29G-06A	306	286	592	CS2
TCGA-D3-A8GB-06A	209	375	584	CS2
TCGA-EE-A2MC-06A	2	580	582	CS2
TCGA-EB-A41A-01A	105	457	562	CS3
TCGA-D3-A8GS-06A	88	470	558	CS2
TCGA-W3-A828-06A	216	338	554	CS2
TCGA-BF-A1PZ-01A	9	544	553	CS1
TCGA-EB-A44P-01A	0	552	552	CS2
TCGA-D3-A3C7-06A	297	252	549	CS2
TCGA-EE-A3AC-06A	9	539	548	CS2
TCGA-3N-A9WB-06A	17	528	545	CS3
TCGA-EE-A17X-06A	234	295	529	CS1
TCGA-FW-A3TV-06A	199	321	520	CS2
TCGA-FS-A1ZP-06A	411	105	516	CS3
TCGA-GF-A6C9-06A	100	412	512	CS2
TCGA-D3-A1Q8-06A	10	497	507	CS2
TCGA-EE-A3AA-06A	96	411	507	CS2
TCGA-ER-A3ES-06A	300	204	504	CS1
TCGA-ER-A196-01A	200	297	497	CS3
TCGA-WE-A8ZO-06A	298	195	493	CS1
TCGA-D3-A8GQ-06A	314	176	490	CS2
TCGA-D3-A2JG-06A	179	310	489	CS3
TCGA-BF-A5ES-01A	188	297	485	CS3
TCGA-WE-AAA0-06A	304	176	480	CS2
TCGA-EE-A2GI-06A	226	249	475	CS2
TCGA-BF-A3DL-01A	217	257	474	CS3
TCGA-EE-A2GT-06A	181	289	470	CS3
TCGA-WE-A8ZN-06A	289	178	467	CS3
TCGA-ER-A19K-01A	178	286	464	CS3
TCGA-WE-AA9Y-06A	95	356	451	CS2
TCGA-FR-A729-06A	414	31	445	CS2
TCGA-ER-A197-06A	204	235	439	CS3
TCGA-D3-A3CB-06A	399	38	437	CS2
TCGA-EB-A3HV-01A	89	340	429	CS1
TCGA-FS-A1Z3-06A	213	211	424	CS1
TCGA-EB-A42Y-01A	288	133	421	CS3
TCGA-WE-AAA4-06A	99	319	418	CS3
TCGA-D3-A1Q7-06A	103	305	408	CS2
TCGA-D3-A2JK-06A	1	403	404	CS3
TCGA-EB-A1NK-01A	296	104	400	CS3
TCGA-ER-A42L-06A	399	0	399	CS2
TCGA-EB-A5SG-06A	98	300	398	CS2
TCGA-EE-A2MM-06A	192	201	393	CS2
TCGA-ER-A2NG-06A	9	384	393	CS3
TCGA-EE-A2GH-06A	378	11	389	CS2
TCGA-D3-A3MR-06A	387	0	387	CS2
TCGA-FS-A4F0-06A	9	376	385	CS1
TCGA-FR-A3YN-06A	114	264	378	CS3
TCGA-ER-A194-01A	90	282	372	CS3
TCGA-FR-A3R1-01A	178	176	354	CS3
TCGA-DA-A95W-06A	287	63	350	CS2
TCGA-EB-A6R0-01A	98	248	346	CS1
TCGA-3N-A9WD-06A	199	146	345	CS2
TCGA-D3-A1Q6-06A	306	31	337	CS2
TCGA-BF-A5EO-01A	6	323	329	CS3
TCGA-ER-A2NC-06A	293	36	329	CS1
TCGA-FR-A2OS-01A	289	31	320	CS1
TCGA-FS-A1YY-06A	208	106	314	CS3
TCGA-GN-A4U5-01A	97	214	311	CS2
TCGA-D9-A3Z1-06A	15	295	310	CS3
TCGA-YD-A89C-06A	307	0	307	CS1
TCGA-WE-A8ZT-06A	289	17	306	CS1
TCGA-GN-A263-01A	0	295	295	CS3
TCGA-WE-A8K1-06A	113	182	295	CS2
TCGA-EE-A2MI-06A	101	164	265	CS2
TCGA-EE-A29N-06A	96	152	248	CS2
TCGA-W3-A824-06A	199	41	240	CS3
TCGA-D3-A51R-06A	104	124	228	CS1
TCGA-W3-AA1W-06A	105	122	227	CS2
TCGA-EB-A4IS-01A	191	34	225	CS2
TCGA-D3-A1QA-06A	179	38	217	CS3
TCGA-D3-A2J9-06A	215	0	215	CS2
TCGA-DA-A3F8-06A	88	120	208	CS2
TCGA-GF-A3OT-06A	199	0	199	CS3
TCGA-EE-A2ML-06A	9	183	192	CS2
TCGA-GN-A265-06A	11	167	178	CS2
TCGA-GN-A26C-01A	113	49	162	CS2
TCGA-BF-A3DM-01A	9	136	145	CS1
TCGA-RP-A690-06A	92	46	138	CS3
TCGA-D3-A3BZ-06A	129	0	129	CS2
TCGA-EE-A2MR-06A	126	0	126	CS2
TCGA-EE-A2MU-06A	115	9	124	CS3
TCGA-EE-A3JH-06A	123	0	123	CS2
TCGA-FR-A8YE-06A	88	24	112	CS2
TCGA-W3-AA1Q-06A	103	5	108	CS3
TCGA-ER-A19P-06A	103	0	103	CS2
TCGA-FR-A7UA-06A	96	0	96	CS2
TCGA-EB-A299-01A	88	7	95	CS1
TCGA-EB-A6L9-06A	95	0	95	CS3
TCGA-EE-A3JD-06A	95	0	95	CS2
TCGA-EB-A3XD-01A	88	0	88	CS3
TCGA-D3-A2JH-06A	87	0	87	CS2
TCGA-EB-A3XE-01A	9	62	71	CS3
TCGA-FS-A4FC-06A	9	53	62	CS2
TCGA-D3-A8GK-06A	10	45	55	CS3
TCGA-FW-A5DY-06A	0	13	13	CS2
TCGA-D3-A2J8-06A	9	0	9	CS2
TCGA-EB-A4OZ-01A	9	0	9	CS3
TCGA-DA-A1IB-06A	8	0	8	CS2
TCGA-EE-A2ME-06A	8	0	8	CS2
TCGA-D3-A51H-06A	4	0	4	CS2
TCGA-BF-A1PX-01A	0	2	2	CS3
TCGA-D3-A8GE-06A	0	2	2	CS2
TCGA-EE-A3JE-06A	0	2	2	CS2
TCGA-EE-A2MG-06A	1	0	1	CS2
TCGA-D3-A3C8-06A	0	0	0	CS2
TCGA-D3-A51F-06A	0	0	0	CS2
TCGA-EE-A2GK-06A	0	0	0	CS2
TCGA-ER-A19A-06A	0	0	0	CS2
TCGA-ER-A1A1-06A	0	0	0	CS2
TCGA-FS-A1Z4-06A	0	0	0	CS2

## Sheet: S5
Gene	Subtype
COL11A2	CS1
BAALC	CS1
COL9A3	CS1
FABP7	CS1
EDN3	CS1
C4orf19	CS1
CORO2B	CS1
HHATL	CS1
MAGEA6	CS1
HOXD13	CS1
MAGEC2	CS1
HMCN1	CS1
GPR37	CS1
MAGEA3	CS1
B4GALNT4	CS1
TRIM9	CS1
CSAG3	CS1
ZNF853	CS1
SV2A	CS1
WNK4	CS1
PCDH7	CS1
BCAN	CS1
AZGP1	CS1
EPHB3	CS1
MEGF10	CS1
RLBP1	CS1
CYTL1	CS1
CRISPLD1	CS1
MEX3A	CS1
MAGEC1	CS1
CXCL13	CS2
CXCL9	CS2
IGLL5	CS2
CXCL10	CS2
CD79A	CS2
MZB1	CS2
CCL19	CS2
PLA2G2D	CS2
PTPRC	CS2
CD2	CS2
CCL21	CS2
CD3D	CS2
CD8A	CS2
GZMK	CS2
OR2I1P	CS2
GBP4	CS2
CD3E	CS2
GZMA	CS2
GBP5	CS2
UBD	CS2
NKG7	CS2
CD27	CS2
IDO1	CS2
LYZ	CS2
FGL2	CS2
IL2RG	CS2
MS4A1	CS2
GBP1	CS2
CCL5	CS2
HLA-DQA1	CS2
PMEL	CS3
TYRP1	CS3
OCA2	CS3
PAEP	CS3
GPR143	CS3
SLC16A6	CS3
SLC6A17	CS3
TRPM1	CS3
TSPAN10	CS3
VGF	CS3
TRIM63	CS3
KRTAP19-1	CS3
MLANA	CS3
TYR	CS3
SLC45A2	CS3
MGAT5B	CS3
GMPR	CS3
SLC7A4	CS3
NMRK2	CS3
CA14	CS3
L1CAM	CS3
ALDH3B2	CS3
CDH3	CS3
KCNAB2	CS3
SLC38A8	CS3
MFSD12	CS3
TUBB4A	CS3
DLL3	CS3
KRT14	CS3
KIT	CS3

## Sheet: S6
Promoter (gene-level)	Subtype
CCDC81	CS1
SLC2A2	CS1
CMTM2	CS1
C11orf88	CS1
HOXA9	CS1
MIR196B	CS1
HOXD3	CS1
PRR15	CS1
FLJ22536	CS1
REC8	CS1
TFAP2A	CS1
TBX15	CS1
TBX4	CS1
SLC26A10	CS1
TSTD1	CS1
LOC254559	CS1
GSTO2	CS1
C6orf227	CS1
C2CD4B	CS1
NKX2-8	CS1
ASAM	CS1
CLDN7	CS1
ESRP2	CS1
MSX1	CS1
LOC100132215	CS1
EVX2	CS1
DSCR6	CS1
OTP	CS1
RNF207	CS1
HOXD4	CS1
SSTR5	CS2
EPS8L1	CS2
SECTM1	CS2
RAVER1	CS2
TCEA2	CS2
AGAP2	CS2
SLC44A2	CS2
NPR2	CS2
FASTK	CS2
MSLNL	CS2
POM121L12	CS2
SNHG7	CS2
SGK1	CS2
LOC100129354	CS2
BRCA1	CS2
MUC6	CS2
ZNF577	CS2
C6orf154	CS2
MIR656	CS2
MIR410	CS2
LOC400931	CS2
FAM109B	CS2
SLC6A19	CS2
LOC146336	CS2
AHNAK	CS2
RARRES2	CS2
ARHGAP27	CS2
KCNMB3	CS2
ZNF300	CS2
BCL9L	CS2
GLUL	CS3
ZNF860	CS3
CXCL16	CS3
NID1	CS3
C1orf106	CS3
PLAU	CS3
NIPAL4	CS3
PLCE1	CS3
CD200	CS3
SCRN1	CS3
SERPINE2	CS3
SUSD1	CS3
WIF1	CS3
RALYL	CS3
TRANK1	CS3
HAPLN1	CS3
TTBK1	CS3
FRMD4B	CS3
SNX22	CS3
STMN1	CS3
EPSTI1	CS3
OPLAH	CS3
COL16A1	CS3
B3GNT7	CS3
PROCA1	CS3
ARHGAP20	CS3
HOXC11	CS3
FAM59B	CS3
PHF11	CS3
POMC	CS3

## Sheet: S7
Drug	P-value	avg.CS1	avg.CS2	avg.CS3	FDR
BMS.754807	3.1352e-29	1.13387	0.716609	1.45003	3.93418e-27
AZD.2281	5.70171e-29	4.84804	4.75503	5.2308	3.93418e-27
Camptothecin	4.41601e-28	-3.80883	-4.14341	-3.27492	2.03136e-26
Bryostatin.1	1.15251e-25	-1.1668	-1.2021	-1.3578	3.97617e-24
Midostaurin	5.47167e-24	0.601148	0.457522	1.01341	1.51018e-22
Nilotinib	4.13188e-23	4.33603	4.38631	4.47722	9.50333e-22
Vorinostat	1.27672e-22	1.41328	1.2298	1.64104	2.51696e-21
BAY.61.3606	3.87007e-21	2.4853	2.38293	3.0429	6.62026e-20
Pyrimethamine	4.31756e-21	4.92089	4.83201	5.18348	6.62026e-20
AP.24534	5.12946e-21	1.64532	1.68603	2.01982	7.07865e-20
ZM.447439	5.27449e-20	2.77718	2.80801	2.86374	6.61708e-19
KU.55933	9.17219e-20	5.24738	5.20473	4.98787	1.0548e-18
PF.02341066	2.26978e-19	4.538	4.3675	4.63489	2.40945e-18
Bicalutamide	3.01701e-19	4.45718	4.44681	4.37853	2.97391e-18
Gemcitabine	4.54152e-19	-2.51855	-2.862	-1.45314	4.1782e-18
GDC.0449	1.08816e-18	5.73888	5.7632	5.81464	9.38539e-18
NSC.87877	1.25693e-18	6.68092	6.76738	6.70102	1.02033e-17
PF.562271	1.75433e-18	2.93541	2.82551	3.07009	1.30628e-17
LFM.A13	1.7985e-18	6.34537	6.11627	6.18217	1.30628e-17
AZD6482	3.8542e-18	3.59909	3.38896	3.85505	2.6594e-17
Methotrexate	4.97174e-18	1.1569	0.99082	1.42127	3.26714e-17
MK.2206	5.56093e-18	2.83676	2.85199	2.89018	3.44942e-17
ABT.888	5.74904e-18	5.45291	5.43268	5.4825	3.44942e-17
Rapamycin	2.16866e-17	0.0793489	-0.189452	0.202899	1.24652e-16
Sunitinib	2.2582e-17	3.82862	3.72037	3.75356	1.24652e-16
Parthenolide	5.79223e-17	5.03449	4.96881	4.93186	3.07434e-16
ATRA	2.61005e-16	5.32658	5.35871	5.57002	1.33403e-15
AICAR	2.94494e-16	8.55599	8.06613	8.42443	1.45143e-15
CGP.60474	6.56469e-16	-1.40552	-1.76271	-1.456	3.10451e-15
Temsirolimus	6.74893e-16	-0.946901	-1.27961	-0.900308	3.10451e-15
CI.1040	8.14602e-16	2.83168	2.62485	2.32039	3.62629e-15
Roscovitine	8.87868e-16	4.95644	4.90752	4.92768	3.82893e-15
AKT.inhibitor.VIII	7.44522e-15	3.53462	3.32361	3.64842	3.11345e-14
DMOG	2.37179e-14	7.15051	6.68852	6.98282	9.62669e-14
Cytarabine	5.01884e-14	0.717889	0.496756	0.893357	1.97886e-13
BMS.536924	6.54133e-14	2.97578	2.34962	2.65647	2.50751e-13
BX.795	8.66428e-14	2.41471	1.99124	2.49419	3.23154e-13
Axitinib	1.67515e-13	3.43697	3.43784	3.62896	6.08344e-13
A.443654	2.34342e-13	-0.654557	-0.731479	-0.538937	8.29211e-13
Mitomycin.C	3.05453e-13	-0.841747	-1.00953	-0.571862	1.05381e-12
MG.132	3.76357e-13	1.30459	1.55188	1.13686	1.26676e-12
AG.014699	6.25301e-13	4.04716	4.11529	4.41243	2.05456e-12
RDEA119	6.5743e-13	2.34545	2.28357	2.23437	2.10989e-12
ABT.263	1.92612e-12	2.93145	2.99338	3.04968	6.041e-12
OSI.906	3.73865e-12	3.84863	3.50921	3.88326	1.14652e-11
Cisplatin	5.41991e-12	3.23843	3.30547	3.60954	1.62597e-11
Etoposide	6.59642e-12	1.85331	1.86696	2.4802	1.93682e-11
AZD6244	7.43598e-12	3.34696	3.13916	2.74204	2.13784e-11
Bosutinib	1.46249e-11	2.9735	2.89002	2.98053	4.11885e-11
NU.7441	2.15761e-11	3.54485	3.57039	3.54165	5.95501e-11
VX.680	2.53314e-11	2.73027	2.49738	2.71513	6.77206e-11
Imatinib	2.55179e-11	4.92493	4.95543	4.90315	6.77206e-11
Vinblastine	3.71582e-11	-3.93512	-4.2133	-3.94927	9.67515e-11
AZD7762	6.25162e-11	0.230876	-0.117699	0.193392	1.59764e-10
CCT007093	1.33106e-10	5.57822	5.59189	5.61397	3.33975e-10
BMS.509744	1.69217e-10	3.83351	3.69183	3.87381	4.16999e-10
Bleomycin	2.43862e-10	1.46836	1.55113	2.31192	5.90403e-10
Obatoclax.Mesylate	3.38415e-10	-0.662295	-0.645437	-1.02235	8.05195e-10
X681640	4.0146e-10	2.57144	2.53532	2.6465	9.39008e-10
NVP.TAE684	5.3425e-10	1.61206	1.50913	1.58505	1.22877e-09
Vinorelbine	7.38207e-10	-3.81616	-3.67316	-3.2438	1.67004e-09
Metformin	1.67026e-09	10.7997	10.6007	10.5569	3.71767e-09
GNF.2	2.10557e-09	4.54072	4.50821	4.3741	4.6122e-09
CGP.082996	5.14118e-09	4.45078	4.28807	4.24953	1.10444e-08
PD.0325901	5.20206e-09	0.368567	0.236436	-0.0907197	1.10444e-08
SB.216763	6.69065e-09	5.62369	5.53831	5.67806	1.39895e-08
PAC.1	8.59704e-09	3.49838	3.43386	3.83837	1.77073e-08
FH535	9.54077e-09	2.00254	2.2352	2.0305	1.93622e-08
Salubrinal	1.00463e-08	4.44134	4.44158	4.36309	2.00926e-08
WZ.1.84	1.13794e-08	5.786	5.50032	5.35462	2.24336e-08
BIRB.0796	1.19572e-08	5.86621	5.89415	5.91808	2.32408e-08
Epothilone.B	3.12435e-08	-5.07727	-5.11214	-4.68808	5.98834e-08
SB590885	3.49343e-08	4.96762	5.18957	4.95038	6.60401e-08
GSK.650394	4.57316e-08	4.05895	4.06219	4.15018	8.52833e-08
RO.3306	1.19094e-07	4.73353	4.62202	4.75726	2.19134e-07
WH.4.023	1.62265e-07	3.92825	3.8617	3.43368	2.9464e-07
JNJ.26854165	4.77892e-07	2.92563	2.85715	2.72989	8.56481e-07
IPA.3	6.81072e-07	5.90186	5.9334	6.1588	1.20497e-06
X17.AAG	1.1346e-06	-1.39143	-1.17692	-0.949476	1.98196e-06
PLX4720	1.28425e-06	4.84827	5.02999	4.7849	2.21533e-06
CMK	1.47886e-06	3.71672	3.66818	3.64187	2.51954e-06
Paclitaxel	1.79541e-06	-2.6958	-2.97784	-2.89269	3.02154e-06
Thapsigargin	1.95953e-06	-4.1856	-4.35694	-3.88902	3.24416e-06
FTI.277	1.97471e-06	3.62002	3.66948	3.58185	3.24416e-06
Dasatinib	2.38379e-06	1.85077	1.36373	1.11602	3.87016e-06
MS.275	2.43744e-06	0.964795	0.874055	1.01816	3.91125e-06
Erlotinib	3.20794e-06	4.48177	4.30583	4.29882	5.08845e-06
BMS.708163	3.52219e-06	4.96229	4.91861	4.93617	5.52344e-06
Lenalidomide	3.78572e-06	5.47408	5.46764	5.51505	5.86999e-06
AMG.706	4.46055e-06	4.13023	4.21488	4.214	6.83951e-06
PF.4708671	4.91376e-06	4.93644	4.99927	4.90043	7.45164e-06
AS601245	7.99217e-06	3.0724	3.17728	3.32635	1.19883e-05
Doxorubicin	8.48048e-06	-1.96877	-1.88292	-1.67707	1.25839e-05
TW.37	9.45199e-06	-0.660853	-0.578528	-0.431861	1.38763e-05
JNK.Inhibitor.VIII	2.54637e-05	5.8527	5.89941	5.90655	3.69894e-05
SL.0101.1	4.40085e-05	5.70105	5.65175	5.59004	6.32622e-05
AZD8055	5.99901e-05	0.412455	0.426191	0.52665	8.53467e-05
KIN001.135	6.39288e-05	5.97468	5.96745	5.95109	9.00222e-05
BI.2536	0.000120114	-1.59619	-1.67381	-1.51633	0.000167432
Gefitinib	0.000181957	2.26615	2.08136	2.12891	0.0002511
JNK.9L	0.000213905	-0.0905991	-0.136034	-0.0368486	0.000292266
VX.702	0.000219947	4.45969	4.44943	4.51814	0.000297575
GSK269962A	0.000235402	3.64292	3.66218	3.57571	0.000315394
QS11	0.000381264	3.78199	3.91547	4.06187	0.000505909
XMD8.85	0.000586113	3.59061	3.52558	3.5819	0.00077032
GW843682X	0.000620405	-2.16929	-2.22953	-2.23852	0.000807697
Elesclomol	0.000666197	-3.22851	-3.02254	-3.166	0.000859207
PHA.665752	0.00102274	4.84227	4.82528	4.87889	0.00130683
WO2009093972	0.00105839	3.07647	2.95999	2.90218	0.00133998
AZ628	0.00112878	3.08215	3.35398	3.14147	0.0014161
GDC0941	0.00139437	2.21478	2.16143	2.24689	0.00173354
A.770041	0.00148376	3.64884	3.64912	3.46996	0.0018282
Bexarotene	0.00213092	4.79262	4.77808	4.70263	0.00260237
Pazopanib	0.00318606	4.37774	4.46453	4.43372	0.0038568
Sorafenib	0.00505489	3.88294	3.91126	3.92157	0.00606587
Bortezomib	0.00541653	-5.22684	-5.40552	-5.29266	0.0064438
AUY922	0.00555692	-2.83081	-2.87388	-2.77228	0.00655432
Docetaxel	0.00630122	-5.37496	-5.48309	-5.32877	0.00736922
PD.173074	0.006569	4.16728	4.24451	4.24233	0.00761784
Embelin	0.00752329	2.86911	2.88259	2.88792	0.00865179
Lapatinib	0.00929435	4.15375	4.01065	3.99129	0.0106002
Shikonin	0.0109272	0.2451	0.251888	0.263397	0.0123602
JW.7.52.1	0.0146761	-1.46312	-1.52951	-1.58225	0.0164658
Nutlin.3a	0.0230786	4.69415	4.8512	4.6803	0.0256842
Tipifarnib	0.0329487	2.44604	2.30223	2.29714	0.0363754
PD.0332991	0.0365835	2.7329	2.5962	2.52487	0.0400677
BI.D1870	0.0449932	2.70048	2.61821	2.63196	0.0488903
AZD.0530	0.0479599	3.88679	3.80903	3.5979	0.0517068
S.Trityl.L.cysteine	0.0529966	1.71265	1.67475	1.68306	0.0566941
BIBW2992	0.070643	2.23071	2.2829	2.28827	0.0749903
NVP.BEZ235	0.0803228	-2.31305	-2.39103	-2.35906	0.0846148
CCT018159	0.0918277	3.27801	3.35008	3.40282	0.0960017
Cyclopamine	0.119481	6.68641	6.69286	6.69619	0.123973
Z.LLNle.CHO	0.208783	2.73173	2.72334	2.67694	0.215016
CEP.701	0.222287	-0.0807606	-0.0708722	-0.0660439	0.227227
GW.441756	0.348537	4.27465	4.27718	4.27084	0.353662
CHIR.99021	0.358747	4.76915	4.77541	4.77103	0.361366
EHT.1864	0.484449	4.75007	4.76428	4.74391	0.484449

## Sheet: S8
Drug	P-value	avg.CS1	avg.CS2	avg.CS3	FDR
AZD.2281	4.88761e-10	4.98913	5.0199	5.40166	6.7449e-08
Roscovitine	2.43025e-09	4.95016	4.89623	4.95467	1.67687e-07
CGP.60474	4.79254e-09	-1.51107	-1.74996	-1.33302	2.20457e-07
AICAR	7.57452e-09	8.68555	7.92791	8.34312	2.61321e-07
Camptothecin	2.2219e-08	-3.71479	-4.3249	-3.52345	6.13245e-07
Sunitinib	7.77124e-08	3.81866	3.73282	3.82573	1.78738e-06
Nutlin.3a	2.55606e-07	4.86798	4.90314	4.87926	5.03909e-06
PF.02341066	3.34273e-07	4.45393	4.44718	4.69537	5.76622e-06
BMS.754807	4.01568e-07	1.57264	1.32811	2.13056	6.15738e-06
AMG.706	7.52645e-07	4.12396	4.31067	4.28772	1.03865e-05
LFM.A13	8.5387e-07	6.24164	6.16943	6.36053	1.07122e-05
Vinblastine	1.54535e-06	-3.7831	-4.20968	-3.88724	1.77715e-05
ABT.888	2.53737e-06	5.46057	5.44685	5.50022	2.62603e-05
Rapamycin	2.73281e-06	0.201774	-0.0728677	0.414142	2.62603e-05
NVP.TAE684	2.85438e-06	1.58508	1.53855	1.69685	2.62603e-05
Methotrexate	4.46977e-06	1.03197	0.793009	1.20108	3.85518e-05
AKT.inhibitor.VIII	1.16658e-05	3.53898	3.25253	3.62785	9.46985e-05
AZD6482	1.31992e-05	3.52737	3.49859	3.96929	0.000101194
Midostaurin	1.90198e-05	0.688353	0.744653	1.08267	0.00013192
BMS.536924	1.91188e-05	2.66951	2.26462	2.8967	0.00013192
AG.014699	3.30226e-05	3.88109	4.25977	4.45747	0.000217006
Temsirolimus	4.42032e-05	-0.731328	-0.970172	-0.553543	0.000277275
NU.7441	4.85781e-05	3.49115	3.66697	3.51999	0.000291469
Gemcitabine	5.11977e-05	-0.963048	-1.87608	-0.813393	0.000294387
Obatoclax.Mesylate	7.37988e-05	-0.424728	-0.616307	-1.06105	0.000407369
PF.562271	8.07569e-05	2.74042	2.70047	2.93818	0.000428633
BAY.61.3606	8.64073e-05	2.94764	2.68779	3.14988	0.000441637
Imatinib	9.61292e-05	4.91113	5.02632	4.98443	0.00047378
DMOG	0.000113959	7.03285	6.72446	7.25155	0.000542287
FH535	0.000138036	2.25377	2.38531	1.97369	0.000634964
GSK269962A	0.000165558	3.51686	3.692	3.68771	0.000699874
MG.132	0.000165803	1.50766	1.95173	1.35543	0.000699874
Pyrimethamine	0.000167361	5.18235	5.01959	5.24161	0.000699874
Paclitaxel	0.000173063	-2.61452	-2.9504	-2.66675	0.000702434
KU.55933	0.0002164	5.17222	5.1088	4.96876	0.000853233
AZD7762	0.000256883	0.226447	-0.0164638	0.444056	0.00098472
GDC0941	0.000283803	2.27575	2.31199	2.6581	0.00105851
Vorinostat	0.000344261	1.36442	1.21668	1.40558	0.00125021
CHIR.99021	0.000369283	4.48808	4.77607	4.62666	0.00130669
AP.24534	0.000412857	1.54693	1.67382	1.92826	0.00142436
X681640	0.000454065	2.75801	2.47588	2.71075	0.00152832
PHA.665752	0.000509344	4.75144	4.79879	4.87167	0.00167356
BX.795	0.00057156	2.45862	2.56156	3.10664	0.00183431
Cytarabine	0.000618889	0.997169	0.702736	1.0742	0.00194106
Etoposide	0.000690396	2.19573	1.79286	2.21486	0.00211721
PLX4720	0.000772518	4.4475	4.73988	4.3825	0.00231755
Bosutinib	0.00102217	3.03714	2.71826	2.83371	0.00300126
ZM.447439	0.00115325	2.7654	2.82341	2.83456	0.00331559
Axitinib	0.00129871	3.49714	3.52874	3.66731	0.00365759
GDC.0449	0.00133009	5.72594	5.76639	5.76637	0.00367105
Mitomycin.C	0.00138218	-0.324541	-0.574508	-0.28559	0.00374001
CCT007093	0.00167242	5.56072	5.60114	5.61724	0.00443834
VX.680	0.00193191	2.79179	2.60378	2.77893	0.00503027
SB.216763	0.0020014	5.47568	5.49263	5.61742	0.0051147
GW.441756	0.00217763	4.32326	4.2801	4.25434	0.00546387
RO.3306	0.00237304	4.80756	4.68866	4.81431	0.00577141
MS.275	0.00240525	1.00772	0.803316	1.01009	0.00577141
MK.2206	0.00242567	2.82863	2.84775	2.86987	0.00577141
Erlotinib	0.00268696	4.39274	4.21847	4.44325	0.00628476
JNK.9L	0.00332117	-0.044312	-0.254527	-0.121642	0.00763869
CGP.082996	0.00374993	4.31074	4.17323	4.20753	0.00848345
Elesclomol	0.00493388	-3.19879	-2.94273	-2.87853	0.0109819
PD.0325901	0.00515405	0.680728	0.329592	0.101482	0.0112898
SB590885	0.00598747	4.90311	5.0218	4.71478	0.0129105
S.Trityl.L.cysteine	0.00608873	1.76738	1.62638	1.65602	0.0129268
Metformin	0.00626256	10.6015	10.5347	10.5649	0.0130945
OSI.906	0.00680266	4.05518	3.94375	4.20145	0.0138094
X17.AAG	0.00680465	-0.922817	-0.584242	-0.605413	0.0138094
ABT.263	0.00771943	2.95912	3.08592	3.03223	0.0154389
PF.4708671	0.00826263	4.90494	4.97188	4.85703	0.0161458
Nilotinib	0.00830691	4.36113	4.42302	4.44534	0.0161458
WO2009093972	0.00999287	2.9612	3.02093	3.16491	0.019153
CEP.701	0.010709	-0.0703671	-0.0408709	-0.0851894	0.0201189
Epothilone.B	0.0107884	-4.53225	-4.90221	-4.66131	0.0201189
XMD8.85	0.0109717	3.5913	3.5633	3.66823	0.0201879
Tipifarnib	0.011201	2.83805	2.37005	2.36201	0.0203386
BI.2536	0.0132253	-1.47228	-1.7145	-1.58675	0.0237025
BMS.708163	0.0145161	4.99843	4.94556	4.93658	0.0256824
BI.D1870	0.0152718	2.84394	2.67992	2.75348	0.0266752
CMK	0.0154639	3.58196	3.35416	3.43732	0.0266752
A.443654	0.0170578	-0.400151	-0.575874	-0.350283	0.0290615
GW843682X	0.0237945	-2.11182	-2.24997	-2.21766	0.0399036
Sorafenib	0.024	3.99196	3.96878	3.89224	0.0399036
Bexarotene	0.0247264	4.68933	4.75462	4.76212	0.0404274
RDEA119	0.0249009	2.36125	2.23943	1.86335	0.0404274
NSC.87877	0.0257714	6.7229	6.75617	6.70708	0.0413541
Cisplatin	0.0267993	3.246	3.17332	3.35855	0.0425092
Embelin	0.028009	2.96958	3.0791	3.00948	0.0439232
Dasatinib	0.0290629	1.30696	1.5548	1.97694	0.0450638
BMS.509744	0.0374453	3.88358	3.80781	3.90273	0.0574162
Bryostatin.1	0.0378632	-1.18574	-1.21623	-1.25465	0.057419
AUY922	0.0451209	-2.69466	-2.81164	-2.65453	0.0676814
GSK.650394	0.0462694	4.11325	4.06238	4.08482	0.0686578
AZ628	0.0598664	2.57712	3.01792	2.72905	0.0878889
Bleomycin	0.0763809	2.63243	2.38049	2.67481	0.110953
Bortezomib	0.0884485	-5.18988	-5.30041	-5.00881	0.127145
A.770041	0.0941606	3.39941	3.6869	3.69305	0.13396
AZD.0530	0.102656	3.74924	4.10842	4.21585	0.144557
Pazopanib	0.125653	4.4312	4.46168	4.46382	0.175153
Gefitinib	0.130004	2.11562	1.96613	2.07566	0.179406
Cyclopamine	0.139545	6.68968	6.71238	6.69811	0.188951
AS601245	0.13966	3.13561	3.20043	3.28053	0.188951
JW.7.52.1	0.148225	-1.20012	-1.4237	-1.44582	0.198593
KIN001.135	0.152548	5.97405	6.01784	6.00376	0.202419
CI.1040	0.156857	2.66784	2.65122	2.63587	0.206155
Lapatinib	0.16578	4.25465	4.33802	4.41251	0.215827
VX.702	0.168393	4.38308	4.45731	4.47372	0.21718
AZD6244	0.183115	3.10633	3.02073	3.01259	0.23398
ATRA	0.190882	5.44492	5.36367	5.42884	0.241149
Thapsigargin	0.19222	-3.62766	-3.69494	-3.33992	0.241149
IPA.3	0.204085	6.22529	6.06376	6.14313	0.253727
Salubrinal	0.229779	4.39275	4.39011	4.32516	0.283121
Docetaxel	0.245092	-5.44182	-5.45475	-5.42953	0.299316
Doxorubicin	0.251446	-1.5487	-1.65786	-1.58907	0.304383
NVP.BEZ235	0.259774	-2.26034	-2.23633	-2.15723	0.311729
Z.LLNle.CHO	0.265495	2.44526	2.562	2.55167	0.315847
CCT018159	0.268792	3.22462	2.98454	3.06656	0.317036
JNK.Inhibitor.VIII	0.292346	5.79341	5.82114	5.79316	0.341896
AZD8055	0.320367	0.573273	0.546409	0.614904	0.369328
WH.4.023	0.321155	3.66556	3.99626	3.87382	0.369328
Parthenolide	0.33488	4.98547	4.95239	4.96887	0.381929
EHT.1864	0.453102	4.79482	4.82975	4.79841	0.512525
PAC.1	0.496946	3.81925	3.80449	3.82723	0.557549
Bicalutamide	0.504835	4.50629	4.51794	4.50145	0.561833
QS11	0.51719	4.08182	3.92299	3.89825	0.568674
BIRB.0796	0.519224	5.89948	5.88783	5.8945	0.568674
PD.173074	0.55151	4.34961	4.35348	4.40962	0.599278
BIBW2992	0.591095	2.40859	2.37349	2.27529	0.637275
Vinorelbine	0.621012	-3.81376	-3.85662	-3.88481	0.664339
GNF.2	0.657921	4.48069	4.54179	4.52245	0.698408
PD.0332991	0.663661	2.85028	2.87757	3.05122	0.699124
SL.0101.1	0.74209	5.71438	5.70835	5.7125	0.773154
Lenalidomide	0.750206	5.43746	5.43807	5.46185	0.773154
WZ.1.84	0.750744	5.57628	5.61305	5.712	0.773154
FTI.277	0.776872	3.66113	3.65097	3.6193	0.794136
Shikonin	0.788814	0.257904	0.234984	0.214243	0.800414
JNJ.26854165	0.856427	2.88311	2.91543	2.94065	0.862678
TW.37	0.873764	-0.767333	-0.762732	-0.815959	0.873764
